# Supplementary material for: Retinoic acid-induced 1 gene haploinsufficiency alters lipid metabolism and causes autophagy defects in Smith-Magenis syndrome
Source: Cell Death Dis. 2022 Nov 21;13(11):981. doi: 10.1038/s41419-022-05410-7 (PMC9678881; doi:10.1038/s41419-022-05410-7)
Supplement: Supplementary file 7 — Suppl.Table1 [file 41419_2022_5410_MOESM7_ESM.xlsx]

## Sheet: DOWN
Comparison	probes	ENTREZID	SYMBOL	GENENAME	BH	Bonf	coeff	aveExpr
RAI1-S399P40fx_vs_Sibling	TC05001752.hg.1	2201	FBN2	fibrillin 2	6.18225e-10	1.85468e-09	-4.36932	5.83858
RAI1-S399P40fx_vs_Sibling	TC01005828.hg.1	2312	FLG	filaggrin	5.96939e-09	3.58164e-08	-3.5841	5.04605
RAI1-S399P40fx_vs_Sibling	TC01001233.hg.1	353139	LCE2A	late cornified envelope 2A	7.02632e-09	4.91843e-08	-3.18401	6.36898
RAI1-S399P40fx_vs_Sibling	TC18000128.hg.1	1829	DSG2	desmoglein 2	1.25825e-08	1.0066e-07	-3.19477	4.65652
RAI1-S399P40fx_vs_Sibling	TC0X001290.hg.1	3598	IL13RA2	interleukin 13 receptor subunit alpha 2	1.30344e-08	1.44132e-07	-3.38885	6.00882
RAI1-S399P40fx_vs_Sibling	TC01005830.hg.1	2312	FLG	filaggrin	2.70456e-08	3.51592e-07	-3.11282	4.06499
RAI1-S399P40fx_vs_Sibling	TC08001552.hg.1	4982	TNFRSF11B	TNF receptor superfamily member 11b	3.64998e-08	5.46144e-07	-2.36315	6.37329
RAI1-S399P40fx_vs_Sibling	TC11002235.hg.1	4314	MMP3	matrix metallopeptidase 3	3.8032e-08	6.23032e-07	-2.69986	9.01129
RAI1-S399P40fx_vs_Sibling	TC02002758.hg.1	3488	IGFBP5	insulin like growth factor binding protein 5	3.8032e-08	6.46544e-07	-2.44643	6.69557
RAI1-S399P40fx_vs_Sibling	TC15000752.hg.1	57214	CEMIP	cell migration inducing hyaluronidase 1	3.97909e-08	7.56027e-07	-2.20075	8.58931
RAI1-S399P40fx_vs_Sibling	TC11003313.hg.1	4314	MMP3	matrix metallopeptidase 3	4.22289e-08	8.66193e-07	-2.82901	9.00145
RAI1-S399P40fx_vs_Sibling	TC09001406.hg.1	9568	GABBR2	gamma-aminobutyric acid type B receptor subunit 2	4.80172e-08	1.15241e-06	-2.17551	5.01289
RAI1-S399P40fx_vs_Sibling	TC07001256.hg.1	5137	PDE1C	phosphodiesterase 1C	6.05985e-08	1.51496e-06	-2.14182	4.43589
RAI1-S399P40fx_vs_Sibling	TC01003245.hg.1	2312	FLG	filaggrin	6.80186e-08	1.76848e-06	-3.25037	5.07762
RAI1-S399P40fx_vs_Sibling	TC02001867.hg.1	2202	EFEMP1	EGF containing fibulin extracellular matrix protein 1	6.83508e-08	1.84547e-06	-2.03834	6.20621
RAI1-S399P40fx_vs_Sibling	TC18000273.hg.1	81035	COLEC12	collectin subfamily member 12	8.46613e-08	2.45518e-06	-2.04143	6.79672
RAI1-S399P40fx_vs_Sibling	TC11002237.hg.1	4321	MMP12	matrix metallopeptidase 12	1.1008e-07	3.73972e-06	-2.17342	3.73667
RAI1-S399P40fx_vs_Sibling	TC12001040.hg.1	283383	ADGRD1	adhesion G protein-coupled receptor D1	1.1008e-07	3.82011e-06	-2.52142	5.04518
RAI1-S399P40fx_vs_Sibling	TC03000862.hg.1	5806	PTX3	pentraxin 3	1.1008e-07	3.91826e-06	-1.93316	7.20981
RAI1-S399P40fx_vs_Sibling	TC07002874.hg.1	5137	PDE1C	phosphodiesterase 1C	1.1008e-07	3.96288e-06	-2.44798	4.00663
RAI1-S399P40fx_vs_Sibling	TC08002263.hg.1	1191	CLU	clusterin	1.13752e-07	4.20882e-06	-2.08166	7.61102
RAI1-S399P40fx_vs_Sibling	TC01005829.hg.1	2312	FLG	filaggrin	1.2433e-07	4.97318e-06	-4.02	5.01972
RAI1-S399P40fx_vs_Sibling	TC14002183.hg.1	113146	AHNAK2	AHNAK nucleoprotein 2	1.63355e-07	6.69754e-06	-1.86785	8.04891
RAI1-S399P40fx_vs_Sibling	TC13000103.hg.1	84935	MEDAG	mesenteric estrogen dependent adipogenesis	1.65339e-07	7.10957e-06	-1.91961	6.00743
RAI1-S399P40fx_vs_Sibling	TC08000209.hg.1	51435	SCARA3	scavenger receptor class A member 3	1.79126e-07	8.06066e-06	-1.72753	8.01327
RAI1-S399P40fx_vs_Sibling	TC09001517.hg.1	3371	TNC	tenascin C	2.18124e-07	1.02519e-05	-1.68812	7.7218
RAI1-S399P40fx_vs_Sibling	TC03003257.hg.1	5648	MASP1	mannan binding lectin serine peptidase 1	2.37189e-07	1.13851e-05	-1.71756	7.55595
RAI1-S399P40fx_vs_Sibling	TC08000697.hg.1	4856	NOV	nephroblastoma overexpressed	3.23688e-07	1.59075e-05	-1.83716	5.5331
RAI1-S399P40fx_vs_Sibling	TC07001568.hg.1	10371	SEMA3A	semaphorin 3A	3.23688e-07	1.61844e-05	-1.98747	7.00713
RAI1-S399P40fx_vs_Sibling	TC07000095.hg.1	85477	SCIN	scinderin	3.59484e-07	1.83337e-05	-1.69959	5.36962
RAI1-S399P40fx_vs_Sibling	TC05002075.hg.1	8614	STC2	stanniocalcin 2	4.20934e-07	2.18886e-05	-1.5856	6.08286
RAI1-S399P40fx_vs_Sibling	TC01001603.hg.1	10216	PRG4	proteoglycan 4	4.5415e-07	2.40699e-05	-1.71155	4.23877
RAI1-S399P40fx_vs_Sibling	TC07000562.hg.1	23089	PEG10	paternally expressed 10	4.73292e-07	2.55578e-05	-1.83468	6.18227
RAI1-S399P40fx_vs_Sibling	TC09002761.hg.1	3371	TNC	tenascin C	4.9237e-07	2.70803e-05	-2.19	6.34189
RAI1-S399P40fx_vs_Sibling	TC07002499.hg.1	5054	SERPINE1	serpin family E member 1	5.02757e-07	2.81544e-05	-1.83217	9.06697
RAI1-S399P40fx_vs_Sibling	TC04000663.hg.1	57575	PCDH10	protocadherin 10	5.11302e-07	2.91442e-05	-1.51044	3.4924
RAI1-S399P40fx_vs_Sibling	TC06000265.hg.1	8342	HIST1H2BM	histone cluster 1 H2B family member m	7.07682e-07	4.17533e-05	-1.48409	5.98521
RAI1-S399P40fx_vs_Sibling	TC08001073.hg.1	64641	EBF2	EBF transcription factor 2	8.37238e-07	5.40611e-05	-1.54521	4.24108
RAI1-S399P40fx_vs_Sibling	TC12000189.hg.1	2012	EMP1	epithelial membrane protein 1	8.79568e-07	5.8931e-05	-1.69563	8.98569
RAI1-S399P40fx_vs_Sibling	TC03002093.hg.1	5648	MASP1	mannan binding lectin serine peptidase 1	8.80717e-07	6.07695e-05	-1.40356	6.53265
RAI1-S399P40fx_vs_Sibling	TC07001611.hg.1	7980	TFPI2	tissue factor pathway inhibitor 2	9.26771e-07	6.67275e-05	-1.41665	6.71473
RAI1-S399P40fx_vs_Sibling	TC05002628.hg.1	6932	TCF7	transcription factor 7	9.27918e-07	6.7738e-05	-1.67174	6.00969
RAI1-S399P40fx_vs_Sibling	TC01000356.hg.1	388610	TRNP1	TMF1-regulated nuclear protein 1	1.02748e-06	7.91157e-05	-1.38482	7.5803
RAI1-S399P40fx_vs_Sibling	TC0X000526.hg.1	5631	PRPS1	phosphoribosyl pyrophosphate synthetase 1	1.08317e-06	8.53144e-05	-1.68962	8.28766
RAI1-S399P40fx_vs_Sibling	TC05000159.hg.1	3575	IL7R	interleukin 7 receptor	1.08765e-06	8.7012e-05	-1.4855	6.33807
RAI1-S399P40fx_vs_Sibling	TC07000643.hg.1	5054	SERPINE1	serpin family E member 1	1.1215e-06	9.08412e-05	-1.40092	9.18024
RAI1-S399P40fx_vs_Sibling	TC10002589.hg.1	6387	CXCL12	C-X-C motif chemokine ligand 12	1.20237e-06	9.85941e-05	-1.79996	7.26411
RAI1-S399P40fx_vs_Sibling	TC20000927.hg.1	5740	PTGIS	prostaglandin I2 synthase	1.20697e-06	0.00010192	-1.40139	8.62891
RAI1-S399P40fx_vs_Sibling	TC08000146.hg.1	63898	SH2D4A	SH2 domain containing 4A	1.20697e-06	0.000102725	-1.36755	7.14
RAI1-S399P40fx_vs_Sibling	TC10001761.hg.1	253738	EBF3	EBF transcription factor 3	1.20697e-06	0.000103799	-1.37471	5.23353
RAI1-S399P40fx_vs_Sibling	TC17001484.hg.1	728279	KRTAP2-2	keratin associated protein 2-2	1.25195e-06	0.00010892	-1.5413	6.3435
RAI1-S399P40fx_vs_Sibling	TC03002108.hg.1	9076	CLDN1	claudin 1	1.28407e-06	0.000112998	-1.54438	4.40115
RAI1-S399P40fx_vs_Sibling	TC16001335.hg.1	8140	SLC7A5	solute carrier family 7 member 5	1.36528e-06	0.000121911	-1.35444	6.81377
RAI1-S399P40fx_vs_Sibling	TC0X002307.hg.1	3897	L1CAM	L1 cell adhesion molecule	1.42522e-06	0.000131176	-1.50657	5.20392
RAI1-S399P40fx_vs_Sibling	TC17001479.hg.1	83895	KRTAP1-5	keratin associated protein 1-5	1.5239e-06	0.000143246	-1.30377	8.35008
RAI1-S399P40fx_vs_Sibling	TC01000926.hg.1	22854	NTNG1	netrin G1	1.63574e-06	0.000155395	-1.31424	5.1655
RAI1-S399P40fx_vs_Sibling	TC12002038.hg.1	5829	PXN	paxillin	1.66424e-06	0.000159767	-1.37536	6.0419
RAI1-S399P40fx_vs_Sibling	TC01005211.hg.1	984	CDK11B	cyclin dependent kinase 11B	1.71423e-06	0.000169709	-1.32091	6.34697
RAI1-S399P40fx_vs_Sibling	TC17001485.hg.1	730755	KRTAP2-3	keratin associated protein 2-3	1.73359e-06	0.000173988	-3.52241	5.91166
RAI1-S399P40fx_vs_Sibling	TC07002404.hg.1	2006	ELN	elastin	1.83754e-06	0.000187429	-1.31054	8.0355
RAI1-S399P40fx_vs_Sibling	TC11001812.hg.1	9404	LPXN	leupaxin	1.89842e-06	0.000195537	-1.34332	6.75038
RAI1-S399P40fx_vs_Sibling	TC11000647.hg.1	10589	DRAP1	DR1 associated protein 1	1.95456e-06	0.000203417	-1.57026	9.17389
RAI1-S399P40fx_vs_Sibling	TC12002414.hg.1	57522	SRGAP1	SLIT-ROBO Rho GTPase activating protein 1	1.97431e-06	0.000209838	-1.72529	7.75839
RAI1-S399P40fx_vs_Sibling	TC0X000410.hg.1	6567	SLC16A2	solute carrier family 16 member 2	1.97431e-06	0.000211251	-1.34257	7.07465
RAI1-S399P40fx_vs_Sibling	TC06000010.hg.1	2295	FOXF2	forkhead box F2	2.1112e-06	0.000232232	-1.86843	5.31498
RAI1-S399P40fx_vs_Sibling	TC07000810.hg.1	51200	CPA4	carboxypeptidase A4	2.16721e-06	0.00024056	-1.21443	4.4133
RAI1-S399P40fx_vs_Sibling	TC02001181.hg.1	65061	CDK15	cyclin dependent kinase 15	2.19122e-06	0.000245417	-1.35042	4.52559
RAI1-S399P40fx_vs_Sibling	TC16002034.hg.1	4502	MT2A	metallothionein 2A	2.37162e-06	0.000272136	-1.4161	10.5607
RAI1-S399P40fx_vs_Sibling	TC04002753.hg.1	1047	CLGN	calmegin	2.37898e-06	0.000278126	-1.65545	4.90784
RAI1-S399P40fx_vs_Sibling	TC16001494.hg.1	2521	FUS	FUS RNA binding protein	2.38288e-06	0.000281179	-1.25741	7.62434
RAI1-S399P40fx_vs_Sibling	TC16000468.hg.1	4493	MT1E	metallothionein 1E	2.50704e-06	0.000298338	-1.27873	8.24785
RAI1-S399P40fx_vs_Sibling	TC06000728.hg.1	56479	KCNQ5	potassium voltage-gated channel subfamily Q member 5	2.5826e-06	0.000312494	-1.36293	5.54923
RAI1-S399P40fx_vs_Sibling	TC01005831.hg.1	84648	LCE3D	late cornified envelope 3D	2.59936e-06	0.000319722	-1.66493	4.95281
RAI1-S399P40fx_vs_Sibling	TC01000261.hg.1	978	CDA	cytidine deaminase	2.77686e-06	0.000347108	-1.45754	5.94885
RAI1-S399P40fx_vs_Sibling	TC16002035.hg.1	4489	MT1A	metallothionein 1A	2.84346e-06	0.000366706	-1.27212	4.64127
RAI1-S399P40fx_vs_Sibling	TC08001081.hg.1	1191	CLU	clusterin	2.84346e-06	0.00036804	-1.19085	6.41903
RAI1-S399P40fx_vs_Sibling	TC01004589.hg.1	22854	NTNG1	netrin G1	2.84346e-06	0.00036965	-1.25367	3.27424
RAI1-S399P40fx_vs_Sibling	TC03001991.hg.1	57709	SLC7A14	solute carrier family 7 member 14	3.42205e-06	0.000455132	-1.37762	4.33847
RAI1-S399P40fx_vs_Sibling	TC13000577.hg.1	7223	TRPC4	transient receptor potential cation channel subfamily C member 4	3.94815e-06	0.000529052	-1.36032	5.69836
RAI1-S399P40fx_vs_Sibling	TC09002760.hg.1	3371	TNC	tenascin C	4.01718e-06	0.000542319	-2.07616	5.03973
RAI1-S399P40fx_vs_Sibling	TC03003123.hg.1	26577	PCOLCE2	procollagen C-endopeptidase enhancer 2	4.33257e-06	0.000606503	-1.47641	4.52544
RAI1-S399P40fx_vs_Sibling	TC19001220.hg.1	773	CACNA1A	calcium voltage-gated channel subunit alpha1 A	4.33257e-06	0.00060656	-1.13011	5.67215
RAI1-S399P40fx_vs_Sibling	TC03001612.hg.1	25890	ABI3BP	ABI family member 3 binding protein	4.33783e-06	0.000618862	-1.18915	8.02469
RAI1-S399P40fx_vs_Sibling	TC04001509.hg.1	79625	NDNF	neuron derived neurotrophic factor	4.39403e-06	0.000641529	-1.42165	6.17621
RAI1-S399P40fx_vs_Sibling	TC07001546.hg.1	10875	FGL2	fibrinogen like 2	4.64189e-06	0.000682358	-1.34222	3.72708
RAI1-S399P40fx_vs_Sibling	TC01006221.hg.1	645745	MT1HL1	metallothionein 1H like 1	4.70463e-06	0.000699482	-1.17769	5.96049
RAI1-S399P40fx_vs_Sibling	TC04000549.hg.1	9255	AIMP1	aminoacyl tRNA synthetase complex interacting multifunctional protein 1	4.72575e-06	0.000713188	-1.16316	7.05226
RAI1-S399P40fx_vs_Sibling	TC20000395.hg.1	6615	SNAI1	snail family transcriptional repressor 1	4.72575e-06	0.00072038	-1.21245	7.15262
RAI1-S399P40fx_vs_Sibling	TC19001446.hg.1	374897	SBSN	suprabasin	4.72575e-06	0.000722615	-1.20418	4.71221
RAI1-S399P40fx_vs_Sibling	TC11001814.hg.1	219970	GLYATL2	glycine-N-acyltransferase like 2	4.73657e-06	0.000729432	-1.38397	3.69998
RAI1-S399P40fx_vs_Sibling	TC01003283.hg.1	5872	RAB13	RAB13, member RAS oncogene family	4.84721e-06	0.000761012	-1.24632	7.10931
RAI1-S399P40fx_vs_Sibling	TC09000614.hg.1	5742	PTGS1	prostaglandin-endoperoxide synthase 1	5.14253e-06	0.000817663	-1.15542	5.2304
RAI1-S399P40fx_vs_Sibling	TC19002097.hg.1	53827	FXYD5	FXYD domain containing ion transport regulator 5	5.28662e-06	0.000851147	-1.13811	8.76606
RAI1-S399P40fx_vs_Sibling	TC15002260.hg.1	79875	THSD4	thrombospondin type 1 domain containing 4	5.31471e-06	0.000860983	-1.07066	5.1625
RAI1-S399P40fx_vs_Sibling	TC08000250.hg.1	3084	NRG1	neuregulin 1	5.40743e-06	0.000886819	-1.07353	6.61778
RAI1-S399P40fx_vs_Sibling	TC07001874.hg.1	5420	PODXL	podocalyxin like	5.56415e-06	0.000918085	-1.06835	8.98684
RAI1-S399P40fx_vs_Sibling	TC11002234.hg.1	4312	MMP1	matrix metallopeptidase 1	5.81863e-06	0.000970743	-1.07853	9.56679
RAI1-S399P40fx_vs_Sibling	TC07000449.hg.1	2006	ELN	elastin	6.08469e-06	0.00104657	-1.09065	7.47882
RAI1-S399P40fx_vs_Sibling	TC01002654.hg.1	5865	RAB3B	RAB3B, member RAS oncogene family	6.23178e-06	0.0010814	-1.03788	8.72142
RAI1-S399P40fx_vs_Sibling	TC17002613.hg.1	5469	MED1	mediator complex subunit 1	6.23178e-06	0.00108433	-1.05889	7.22915
RAI1-S399P40fx_vs_Sibling	TC20001446.hg.1	6238	RRBP1	ribosome binding protein 1	6.25233e-06	0.00109416	-1.13855	8.9397
RAI1-S399P40fx_vs_Sibling	TC07003064.hg.1	7980	TFPI2	tissue factor pathway inhibitor 2	6.29326e-06	0.00110761	-1.3348	7.47268
RAI1-S399P40fx_vs_Sibling	TC03003206.hg.1	23043	TNIK	TRAF2 and NCK interacting kinase	6.55764e-06	0.00118663	-1.21543	5.38255
RAI1-S399P40fx_vs_Sibling	TC04001589.hg.1	1047	CLGN	calmegin	6.67433e-06	0.0012214	-1.1228	4.13935
RAI1-S399P40fx_vs_Sibling	TC01001237.hg.1	353137	LCE1F	late cornified envelope 1F	6.69468e-06	0.00123182	-1.02355	4.00482
RAI1-S399P40fx_vs_Sibling	TC12000624.hg.1	8549	LGR5	leucine rich repeat containing G protein-coupled receptor 5	6.8841e-06	0.00130109	-1.22114	4.64595
RAI1-S399P40fx_vs_Sibling	TC05000697.hg.1	10112	KIF20A	kinesin family member 20A	7.01075e-06	0.00135287	-1.17366	6.83929
RAI1-S399P40fx_vs_Sibling	TC17001483.hg.1	81872	KRTAP2-1	keratin associated protein 2-1	7.01075e-06	0.00135307	-1.37061	6.20766
RAI1-S399P40fx_vs_Sibling	TC11003311.hg.1	4312	MMP1	matrix metallopeptidase 1	7.05062e-06	0.00136782	-1.044	10.2825
RAI1-S399P40fx_vs_Sibling	TC01001805.hg.1	7042	TGFB2	transforming growth factor beta 2	7.0699e-06	0.00138534	-1.33199	5.2853
RAI1-S399P40fx_vs_Sibling	TC16001135.hg.1	4495	MT1G	metallothionein 1G	7.27899e-06	0.0014558	-1.02111	4.43581
RAI1-S399P40fx_vs_Sibling	TC01003249.hg.1	84648	LCE3D	late cornified envelope 3D	7.3598e-06	0.00147932	-1.17049	5.2584
RAI1-S399P40fx_vs_Sibling	TC17001501.hg.1	3885	KRT34	keratin 34	7.36063e-06	0.00149185	-1.05501	5.00274
RAI1-S399P40fx_vs_Sibling	TC14001832.hg.1	623	BDKRB1	bradykinin receptor B1	7.44287e-06	0.00152627	-1.07945	6.41839
RAI1-S399P40fx_vs_Sibling	TC02000207.hg.1	30845	EHD3	EH domain containing 3	7.44287e-06	0.00152677	-1.05216	6.97664
RAI1-S399P40fx_vs_Sibling	TC06002168.hg.1	10370	CITED2	Cbp/p300 interacting transactivator with Glu/Asp rich carboxy-terminal domain 2	8.04235e-06	0.00168889	-1.15867	8.98774
RAI1-S399P40fx_vs_Sibling	TC18000440.hg.1	9331	B4GALT6	beta-1,4-galactosyltransferase 6	8.05641e-06	0.00170796	-1.18264	3.76498
RAI1-S399P40fx_vs_Sibling	TC20000019.hg.1	140885	SIRPA	signal regulatory protein alpha	8.8778e-06	0.00194343	-1.00375	6.85588
RAI1-S399P40fx_vs_Sibling	TC02001458.hg.1	117581	TWIST2	twist family bHLH transcription factor 2	8.8778e-06	0.00195311	-1.00595	7.49557
RAI1-S399P40fx_vs_Sibling	TC20000868.hg.1	100	ADA	adenosine deaminase	8.8778e-06	0.00195312	-1.16144	5.72674
RAI1-S399P40fx_vs_Sibling	TC12001106.hg.1	2305	FOXM1	forkhead box M1	8.98837e-06	0.00201339	-1.07397	7.10702
RAI1-S399P40fx_vs_Sibling	TC15000260.hg.1	283742	FAM98B	family with sequence similarity 98 member B	9.02225e-06	0.00203001	-1.10477	5.20901
RAI1-S399P40fx_vs_Sibling	TC02003767.hg.1	841	CASP8	caspase 8	9.33246e-06	0.00213617	-1.21824	6.43008
RAI1-S399P40fx_vs_Sibling	TC08001396.hg.1	4325	MMP16	matrix metallopeptidase 16	9.33246e-06	0.00213713	-1.00977	4.87932
RAI1-S399P40fx_vs_Sibling	TC0X001493.hg.1	2556	GABRA3	gamma-aminobutyric acid type A receptor alpha3 subunit	9.58009e-06	0.00220342	-0.99112	3.4206
RAI1-S399P40fx_vs_Sibling	TC11002588.hg.1	3939	LDHA	lactate dehydrogenase A	9.88015e-06	0.00229423	-1.03322	10.9213
RAI1-S399P40fx_vs_Sibling	TC02003376.hg.1	84913	ATOH8	atonal bHLH transcription factor 8	1.01553e-05	0.00238649	-1.22312	6.55866
RAI1-S399P40fx_vs_Sibling	TC13000863.hg.1	728215	FAM155A	family with sequence similarity 155 member A	1.02631e-05	0.0024221	-1.00627	3.67602
RAI1-S399P40fx_vs_Sibling	TC0X000480.hg.1	51309	ARMCX1	armadillo repeat containing X-linked 1	1.03317e-05	0.00244862	-1.03754	6.51061
RAI1-S399P40fx_vs_Sibling	TC03001145.hg.1	5021	OXTR	oxytocin receptor	1.03706e-05	0.00247941	-1.03596	8.10224
RAI1-S399P40fx_vs_Sibling	TC09000916.hg.1	4781	NFIB	nuclear factor I B	1.05027e-05	0.00256267	-1.21926	4.73567
RAI1-S399P40fx_vs_Sibling	TC13000563.hg.1	9201	DCLK1	doublecortin like kinase 1	1.05111e-05	0.00257522	-0.958261	4.81721
RAI1-S399P40fx_vs_Sibling	TC06001771.hg.1	10231	RCAN2	regulator of calcineurin 2	1.16808e-05	0.00294357	-0.992656	5.7612
RAI1-S399P40fx_vs_Sibling	TC17000718.hg.1	55771	PRR11	proline rich 11	1.20269e-05	0.0030909	-1.10104	6.53131
RAI1-S399P40fx_vs_Sibling	TC19000151.hg.1	4670	HNRNPM	heterogeneous nuclear ribonucleoprotein M	1.24566e-05	0.00322626	-0.949275	8.44856
RAI1-S399P40fx_vs_Sibling	TC20000076.hg.1	5332	PLCB4	phospholipase C beta 4	1.25563e-05	0.00331485	-1.10597	6.5674
RAI1-S399P40fx_vs_Sibling	TC05000186.hg.1	84674	CARD6	caspase recruitment domain family member 6	1.3205e-05	0.00355213	-1.1173	4.0987
RAI1-S399P40fx_vs_Sibling	TC12000428.hg.1	3489	IGFBP6	insulin like growth factor binding protein 6	1.34465e-05	0.00366967	-1.02335	7.19352
RAI1-S399P40fx_vs_Sibling	TC19001062.hg.1	6455	SH3GL1	SH3 domain containing GRB2 like 1, endophilin A2	1.34465e-05	0.00367519	-0.990692	8.10644
RAI1-S399P40fx_vs_Sibling	TC12000182.hg.1	9052	GPRC5A	G protein-coupled receptor class C group 5 member A	1.34465e-05	0.00371161	-0.975554	4.44075
RAI1-S399P40fx_vs_Sibling	TC22001425.hg.1	9582	APOBEC3B	apolipoprotein B mRNA editing enzyme catalytic subunit 3B	1.34465e-05	0.00373041	-0.923855	5.94368
RAI1-S399P40fx_vs_Sibling	TC11000590.hg.1	2286	FKBP2	FK506 binding protein 2	1.34465e-05	0.00374892	-1.2005	7.23991
RAI1-S399P40fx_vs_Sibling	TC18000300.hg.1	23136	EPB41L3	erythrocyte membrane protein band 4.1 like 3	1.34465e-05	0.00375035	-0.918626	6.69986
RAI1-S399P40fx_vs_Sibling	TC08000994.hg.1	85002	FAM86B1	family with sequence similarity 86 member B1	1.34465e-05	0.00376372	-1.26954	5.87959
RAI1-S399P40fx_vs_Sibling	TC19000544.hg.1	7538	ZFP36	ZFP36 ring finger protein	1.34737e-05	0.00378611	-0.963144	8.08168
RAI1-S399P40fx_vs_Sibling	TC20000424.hg.1	55816	DOK5	docking protein 5	1.3757e-05	0.00390698	-0.97153	5.68513
RAI1-S399P40fx_vs_Sibling	TC19000063.hg.1	2767	GNA11	G protein subunit alpha 11	1.3776e-05	0.00393992	-0.99139	7.63555
RAI1-S399P40fx_vs_Sibling	TC16002074.hg.1	4499	MT1M	metallothionein 1M	1.38223e-05	0.00396699	-1.05549	5.86595
RAI1-S399P40fx_vs_Sibling	TC15000616.hg.1	4091	SMAD6	SMAD family member 6	1.40734e-05	0.00405313	-0.918105	6.24284
RAI1-S399P40fx_vs_Sibling	TC07001898.hg.1	64764	CREB3L2	cAMP responsive element binding protein 3 like 2	1.40964e-05	0.00410482	-0.981943	7.53342
RAI1-S399P40fx_vs_Sibling	TC22000191.hg.1	83999	KREMEN1	kringle containing transmembrane protein 1	1.40964e-05	0.00411178	-0.968981	5.65268
RAI1-S399P40fx_vs_Sibling	TC16000372.hg.1	2521	FUS	FUS RNA binding protein	1.40964e-05	0.00411615	-1.01633	7.1249
RAI1-S399P40fx_vs_Sibling	TC05003122.hg.1	1404	HAPLN1	hyaluronan and proteoglycan link protein 1	1.41612e-05	0.00414922	-1.28312	7.00469
RAI1-S399P40fx_vs_Sibling	TC11003312.hg.1	4312	MMP1	matrix metallopeptidase 1	1.4174e-05	0.00416715	-0.970082	10.5128
RAI1-S399P40fx_vs_Sibling	TC08001864.hg.1	11030	RBPMS	RNA binding protein, mRNA processing factor	1.42639e-05	0.00422211	-1.03605	7.36387
RAI1-S399P40fx_vs_Sibling	TC15000749.hg.1	9915	ARNT2	aryl hydrocarbon receptor nuclear translocator 2	1.45021e-05	0.00433498	-0.91638	5.06188
RAI1-S399P40fx_vs_Sibling	TC18000433.hg.1	1000	CDH2	cadherin 2	1.49399e-05	0.00452678	-1.00132	7.09327
RAI1-S399P40fx_vs_Sibling	TC12000685.hg.1	8092	ALX1	ALX homeobox 1	1.506e-05	0.00457825	-0.988774	4.10133
RAI1-S399P40fx_vs_Sibling	TC05000682.hg.1	7045	TGFBI	transforming growth factor beta induced	1.51114e-05	0.00463123	-0.886121	9.92643
RAI1-S399P40fx_vs_Sibling	TC06002746.hg.1	3159	HMGA1	high mobility group AT-hook 1	1.51114e-05	0.00463919	-0.993063	7.52284
RAI1-S399P40fx_vs_Sibling	TC01005848.hg.1	4582	MUC1	mucin 1, cell surface associated	1.55008e-05	0.00482371	-0.987297	4.98096
RAI1-S399P40fx_vs_Sibling	TC20000702.hg.1	7056	THBD	thrombomodulin	1.56106e-05	0.00490173	-1.02098	6.18761
RAI1-S399P40fx_vs_Sibling	TC01002347.hg.1	3399	ID3	inhibitor of DNA binding 3, HLH protein	1.56107e-05	0.00491914	-0.940582	7.05694
RAI1-S399P40fx_vs_Sibling	TC01000408.hg.1	347735	SERINC2	serine incorporator 2	1.56107e-05	0.00494716	-0.918668	6.38314
RAI1-S399P40fx_vs_Sibling	TC03001994.hg.1	200916	RPL22L1	ribosomal protein L22 like 1	1.58111e-05	0.00504375	-0.938422	3.90659
RAI1-S399P40fx_vs_Sibling	TC01003624.hg.1	116496	FAM129A	family with sequence similarity 129 member A	1.60508e-05	0.00514409	-1.00733	6.29051
RAI1-S399P40fx_vs_Sibling	TC06003353.hg.1	79136	LY6G6E	lymphocyte antigen 6 family member G6E	1.60508e-05	0.00515232	-0.894748	4.53732
RAI1-S399P40fx_vs_Sibling	TC03002106.hg.1	55214	P3H2	prolyl 3-hydroxylase 2	1.65824e-05	0.00535611	-0.875335	3.95783
RAI1-S399P40fx_vs_Sibling	TC04000396.hg.1	8671	SLC4A4	solute carrier family 4 member 4	1.65944e-05	0.00537659	-1.09998	5.69901
RAI1-S399P40fx_vs_Sibling	TC17000376.hg.1	5717	PSMD11	proteasome 26S subunit, non-ATPase 11	1.70308e-05	0.00563117	-0.870745	7.70102
RAI1-S399P40fx_vs_Sibling	TC06002224.hg.1	79465	ULBP3	UL16 binding protein 3	1.70308e-05	0.00563721	-0.871639	6.28617
RAI1-S399P40fx_vs_Sibling	TC05003123.hg.1	1404	HAPLN1	hyaluronan and proteoglycan link protein 1	1.72504e-05	0.00577888	-1.18298	4.2774
RAI1-S399P40fx_vs_Sibling	TC12001253.hg.1	54682	MANSC1	MANSC domain containing 1	1.77379e-05	0.0059954	-1.1488	5.26323
RAI1-S399P40fx_vs_Sibling	TC07000235.hg.1	54443	ANLN	anillin actin binding protein	1.77654e-05	0.00602246	-0.969825	7.99297
RAI1-S399P40fx_vs_Sibling	TC20000878.hg.1	6385	SDC4	syndecan 4	1.78493e-05	0.00606878	-0.934921	7.98017
RAI1-S399P40fx_vs_Sibling	TC03002740.hg.1	131583	FAM43A	family with sequence similarity 43 member A	1.78671e-05	0.00609269	-1.00298	7.33368
RAI1-S399P40fx_vs_Sibling	TC01003240.hg.1	6282	S100A11	S100 calcium binding protein A11	1.78992e-05	0.00612152	-0.893691	9.65909
RAI1-S399P40fx_vs_Sibling	TC04000486.hg.1	8916	HERC3	HECT and RLD domain containing E3 ubiquitin protein ligase 3	1.79133e-05	0.00614426	-1.11035	6.58762
RAI1-S399P40fx_vs_Sibling	TC07003339.hg.1	857	CAV1	caveolin 1	1.79709e-05	0.00618213	-0.893638	8.36129
RAI1-S399P40fx_vs_Sibling	TC16000474.hg.1	4496	MT1H	metallothionein 1H	1.79709e-05	0.0062117	-1.00576	5.22057
RAI1-S399P40fx_vs_Sibling	TC06000009.hg.1	94234	FOXQ1	forkhead box Q1	1.79709e-05	0.00621794	-1.26165	4.72393
RAI1-S399P40fx_vs_Sibling	TC03000131.hg.1	5915	RARB	retinoic acid receptor beta	1.80901e-05	0.00627727	-0.903633	4.01857
RAI1-S399P40fx_vs_Sibling	TC01004175.hg.1	378708	CENPS	centromere protein S	1.80901e-05	0.00629537	-0.877377	5.07015
RAI1-S399P40fx_vs_Sibling	TC09002163.hg.1	58499	ZNF462	zinc finger protein 462	1.8261e-05	0.0063731	-1.08456	6.84351
RAI1-S399P40fx_vs_Sibling	TC11000149.hg.1	283298	OLFML1	olfactomedin like 1	1.82788e-05	0.00639758	-0.871066	6.24548
RAI1-S399P40fx_vs_Sibling	TC14000055.hg.1	328	APEX1	apurinic/apyrimidinic endodeoxyribonuclease 1	1.83271e-05	0.00645115	-0.856603	8.99697
RAI1-S399P40fx_vs_Sibling	TC17001644.hg.1	3215	HOXB5	homeobox B5	1.87899e-05	0.00665164	-0.90347	6.32323
RAI1-S399P40fx_vs_Sibling	TC0X001916.hg.1	3149	HMGB3	high mobility group box 3	1.88348e-05	0.00670518	-1.33028	5.43566
RAI1-S399P40fx_vs_Sibling	TC0X001720.hg.1	10916	MAGED2	MAGE family member D2	1.92807e-05	0.00688321	-0.919951	7.24446
RAI1-S399P40fx_vs_Sibling	TC02000517.hg.1	84913	ATOH8	atonal bHLH transcription factor 8	2.06181e-05	0.00744314	-0.89231	5.16308
RAI1-S399P40fx_vs_Sibling	TC0X000708.hg.1	2334	AFF2	AF4/FMR2 family member 2	2.10383e-05	0.0076369	-0.844554	4.22569
RAI1-S399P40fx_vs_Sibling	TC05001816.hg.1	6695	SPOCK1	SPARC (osteonectin), cwcv and kazal like domains proteoglycan 1	2.12753e-05	0.00778071	-0.850554	6.83489
RAI1-S399P40fx_vs_Sibling	TC05000478.hg.1	285704	RGMB	repulsive guidance molecule BMP co-receptor b	2.16065e-05	0.00794983	-0.878773	6.6529
RAI1-S399P40fx_vs_Sibling	TC18000088.hg.1	6632	SNRPD1	small nuclear ribonucleoprotein D1 polypeptide	2.17972e-05	0.00806498	-0.852165	6.41223
RAI1-S399P40fx_vs_Sibling	TC14000988.hg.1	4857	NOVA1	NOVA alternative splicing regulator 1	2.22365e-05	0.0082942	-1.01356	3.86619
RAI1-S399P40fx_vs_Sibling	TC13000523.hg.1	6541	SLC7A1	solute carrier family 7 member 1	2.25037e-05	0.0084164	-0.890799	7.81737
RAI1-S399P40fx_vs_Sibling	TC19000971.hg.1	10155	TRIM28	tripartite motif containing 28	2.27346e-05	0.00852548	-0.876397	7.55548
RAI1-S399P40fx_vs_Sibling	TC17000390.hg.1	91603	ZNF830	zinc finger protein 830	2.28004e-05	0.00857294	-0.890173	6.24266
RAI1-S399P40fx_vs_Sibling	TC13001534.hg.1	81624	DIAPH3	diaphanous related formin 3	2.28191e-05	0.0086058	-1.11885	6.81925
RAI1-S399P40fx_vs_Sibling	TC0X000053.hg.1	7114	TMSB4X	thymosin beta 4 X-linked	2.28191e-05	0.00862563	-0.86382	8.7378
RAI1-S399P40fx_vs_Sibling	TC03000519.hg.1	57092	PCNP	PEST proteolytic signal containing nuclear protein	2.28498e-05	0.00866009	-0.963851	7.65383
RAI1-S399P40fx_vs_Sibling	TC09002418.hg.1	123	PLIN2	perilipin 2	2.29692e-05	0.00872831	-0.87929	8.63542
RAI1-S399P40fx_vs_Sibling	TC6_ssto_hap7000153.hg.1	7148	TNXB	tenascin XB	2.31651e-05	0.00882591	-1.01453	6.04032
RAI1-S399P40fx_vs_Sibling	TC06000060.hg.1	1832	DSP	desmoplakin	2.33379e-05	0.00891508	-0.880698	7.7107
RAI1-S399P40fx_vs_Sibling	TC17000052.hg.1	5694	PSMB6	proteasome subunit beta 6	2.34176e-05	0.00898675	-0.831841	7.43338
RAI1-S399P40fx_vs_Sibling	TC09000498.hg.1	79695	GALNT12	polypeptide N-acetylgalactosaminyltransferase 12	2.34176e-05	0.00899237	-0.851209	4.51868
RAI1-S399P40fx_vs_Sibling	TC12000949.hg.1	9761	MLEC	malectin	2.37601e-05	0.0092382	-0.827825	7.79641
RAI1-S399P40fx_vs_Sibling	TC01004008.hg.1	645745	MT1HL1	metallothionein 1H like 1	2.37601e-05	0.00924261	-0.891451	4.64732
RAI1-S399P40fx_vs_Sibling	TC11001142.hg.1	53340	SPA17	sperm autoantigenic protein 17	2.37601e-05	0.0092427	-1.04726	5.03938
RAI1-S399P40fx_vs_Sibling	TC15002247.hg.1	4091	SMAD6	SMAD family member 6	2.3944e-05	0.00936212	-0.828294	6.78797
RAI1-S399P40fx_vs_Sibling	TC01000341.hg.1	83442	SH3BGRL3	SH3 domain binding glutamate rich protein like 3	2.41025e-05	0.00945437	-0.896131	7.07741
RAI1-S399P40fx_vs_Sibling	TC10001439.hg.1	3778	KCNMA1	potassium calcium-activated channel subfamily M alpha 1	2.45236e-05	0.00968681	-0.824484	6.1443
RAI1-S399P40fx_vs_Sibling	TC18000087.hg.1	80000	GREB1L	GREB1 like retinoic acid receptor coactivator	2.52828e-05	0.010012	-0.915144	5.4856
RAI1-S399P40fx_vs_Sibling	TC12002037.hg.1	5829	PXN	paxillin	2.56782e-05	0.0102199	-1.01447	7.36237
RAI1-S399P40fx_vs_Sibling	TC07000027.hg.1	392617	ELFN1	extracellular leucine rich repeat and fibronectin type III domain containing 1	2.62707e-05	0.0105083	-1.00587	4.8666
RAI1-S399P40fx_vs_Sibling	TC06000270.hg.1	8348	HIST1H2BO	histone cluster 1 H2B family member o	2.6763e-05	0.010732	-0.910129	4.34145
RAI1-S399P40fx_vs_Sibling	TC11001015.hg.1	4684	NCAM1	neural cell adhesion molecule 1	2.67803e-05	0.0107657	-0.854838	4.50665
RAI1-S399P40fx_vs_Sibling	TC01001422.hg.1	6675	UAP1	UDP-N-acetylglucosamine pyrophosphorylase 1	2.68902e-05	0.0108636	-0.846237	7.2898
RAI1-S399P40fx_vs_Sibling	TC07000785.hg.1	2318	FLNC	filamin C	2.73151e-05	0.0110626	-0.923477	7.86595
RAI1-S399P40fx_vs_Sibling	TC0X000321.hg.1	90121	TSR2	TSR2, ribosome maturation factor	2.75535e-05	0.0111867	-0.844522	6.71866
RAI1-S399P40fx_vs_Sibling	TC18000231.hg.1	5055	SERPINB2	serpin family B member 2	2.78599e-05	0.011339	-0.840102	3.96824
RAI1-S399P40fx_vs_Sibling	TC17001098.hg.1	58485	TRAPPC1	trafficking protein particle complex 1	2.7862e-05	0.0113677	-0.899873	9.08314
RAI1-S399P40fx_vs_Sibling	TC02002705.hg.1	8609	KLF7	Kruppel like factor 7	2.81574e-05	0.0115744	-0.810266	7.85076
RAI1-S399P40fx_vs_Sibling	TC04001657.hg.1	6423	SFRP2	secreted frizzled related protein 2	2.81574e-05	0.0115958	-1.22217	3.93796
RAI1-S399P40fx_vs_Sibling	TC15000622.hg.1	4088	SMAD3	SMAD family member 3	2.81574e-05	0.0116009	-0.846493	6.80251
RAI1-S399P40fx_vs_Sibling	TC19001932.hg.1	1153	CIRBP	cold inducible RNA binding protein	2.86389e-05	0.011914	-0.814571	7.52784
RAI1-S399P40fx_vs_Sibling	TC03001077.hg.1	131583	FAM43A	family with sequence similarity 43 member A	2.86389e-05	0.0119295	-0.821971	5.83438
RAI1-S399P40fx_vs_Sibling	TC16000837.hg.1	84656	GLYR1	glyoxylate reductase 1 homolog	2.93867e-05	0.0123452	-0.7972	7.96036
RAI1-S399P40fx_vs_Sibling	TC01003172.hg.1	440689	HIST2H2BF	histone cluster 2 H2B family member f	2.93867e-05	0.0124227	-0.841823	5.95022
RAI1-S399P40fx_vs_Sibling	TC01004021.hg.1	64388	GREM2	gremlin 2, DAN family BMP antagonist	2.93867e-05	0.0124306	-0.839108	7.55321
RAI1-S399P40fx_vs_Sibling	TC11001723.hg.1	392	ARHGAP1	Rho GTPase activating protein 1	2.98347e-05	0.0127096	-0.824671	8.97991
RAI1-S399P40fx_vs_Sibling	TC20000194.hg.1	3397	ID1	inhibitor of DNA binding 1, HLH protein	3.00469e-05	0.01283	-0.846985	7.56556
RAI1-S399P40fx_vs_Sibling	TC08000128.hg.1	5157	PDGFRL	platelet derived growth factor receptor like	3.19627e-05	0.0138079	-0.989639	4.86345
RAI1-S399P40fx_vs_Sibling	TC20000416.hg.1	128553	TSHZ2	teashirt zinc finger homeobox 2	3.25229e-05	0.0141149	-0.94901	3.84044
RAI1-S399P40fx_vs_Sibling	TC04002095.hg.1	4299	AFF1	AF4/FMR2 family member 1	3.25296e-05	0.0141504	-0.979448	7.74411
RAI1-S399P40fx_vs_Sibling	TC17000804.hg.1	5573	PRKAR1A	protein kinase cAMP-dependent type I regulatory subunit alpha	3.29179e-05	0.014418	-0.864794	8.75212
RAI1-S399P40fx_vs_Sibling	TC19001453.hg.1	126393	HSPB6	heat shock protein family B (small) member 6	3.31679e-05	0.0145607	-0.928865	9.29146
RAI1-S399P40fx_vs_Sibling	TC06001750.hg.1	25844	YIPF3	Yip1 domain family member 3	3.32146e-05	0.0146346	-0.888437	7.84786
RAI1-S399P40fx_vs_Sibling	TC12000854.hg.1	88455	ANKRD13A	ankyrin repeat domain 13A	3.39237e-05	0.0150782	-0.833179	7.34092
RAI1-S399P40fx_vs_Sibling	TC06002189.hg.1	5325	PLAGL1	PLAG1 like zinc finger 1	3.39237e-05	0.0150961	-0.799651	7.09595
RAI1-S399P40fx_vs_Sibling	TC03003002.hg.1	131566	DCBLD2	discoidin, CUB and LCCL domain containing 2	3.39827e-05	0.0151563	-0.791285	8.99614
RAI1-S399P40fx_vs_Sibling	TC6_qbl_hap6000173.hg.1	7148	TNXB	tenascin XB	3.4067e-05	0.0152279	-0.944103	6.0548
RAI1-S399P40fx_vs_Sibling	TC6_mcf_hap5000200.hg.1	7148	TNXB	tenascin XB	3.49685e-05	0.0158119	-0.920816	5.96302
RAI1-S399P40fx_vs_Sibling	TC17002472.hg.1	58485	TRAPPC1	trafficking protein particle complex 1	3.52151e-05	0.0159877	-0.836739	8.8583
RAI1-S399P40fx_vs_Sibling	TC01002760.hg.1	55970	GNG12	G protein subunit gamma 12	3.55462e-05	0.0162495	-0.803499	7.91396
RAI1-S399P40fx_vs_Sibling	TC17001449.hg.1	5469	MED1	mediator complex subunit 1	3.55462e-05	0.0162939	-0.854301	7.49297
RAI1-S399P40fx_vs_Sibling	TC16000473.hg.1	4494	MT1F	metallothionein 1F	3.55462e-05	0.0163157	-0.808077	5.15574
RAI1-S399P40fx_vs_Sibling	TC6_dbb_hap3000237.hg.1	7148	TNXB	tenascin XB	3.57634e-05	0.0164869	-0.923072	5.96373
RAI1-S399P40fx_vs_Sibling	TC10001212.hg.1	6387	CXCL12	C-X-C motif chemokine ligand 12	3.66001e-05	0.0169824	-0.889829	8.52921
RAI1-S399P40fx_vs_Sibling	TC19000461.hg.1	53827	FXYD5	FXYD domain containing ion transport regulator 5	3.7616e-05	0.0175595	-0.882531	7.10836
RAI1-S399P40fx_vs_Sibling	TC01006428.hg.1	400818	NBPF9	NBPF member 9	3.7616e-05	0.0175798	-0.861396	9.29671
RAI1-S399P40fx_vs_Sibling	TC17001664.hg.1	5245	PHB	prohibitin	3.81029e-05	0.017887	-0.852027	7.20059
RAI1-S399P40fx_vs_Sibling	TC17001745.hg.1	348235	SKA2	spindle and kinetochore associated complex subunit 2	3.81029e-05	0.0179084	-0.814906	6.82475
RAI1-S399P40fx_vs_Sibling	TC19000576.hg.1	558	AXL	AXL receptor tyrosine kinase	3.81475e-05	0.0179675	-0.777026	9.07118
RAI1-S399P40fx_vs_Sibling	TC15001183.hg.1	342184	FMN1	formin 1	3.93518e-05	0.0185862	-0.823692	4.77034
RAI1-S399P40fx_vs_Sibling	TC02002222.hg.1	7849	PAX8	paired box 8	4.09714e-05	0.0195434	-0.939374	4.94328
RAI1-S399P40fx_vs_Sibling	TC19002629.hg.1	10437	IFI30	IFI30, lysosomal thiol reductase	4.13842e-05	0.019823	-0.942931	8.47453
RAI1-S399P40fx_vs_Sibling	TC17002434.hg.1	7531	YWHAE	tyrosine 3-monooxygenase/tryptophan 5-monooxygenase activation protein epsilon	4.16552e-05	0.0202341	-0.786829	9.85249
RAI1-S399P40fx_vs_Sibling	TC15000253.hg.1	84529	C15orf41	chromosome 15 open reading frame 41	4.25794e-05	0.0207787	-0.782563	7.56929
RAI1-S399P40fx_vs_Sibling	TC19000496.hg.1	826	CAPNS1	calpain small subunit 1	4.27504e-05	0.0209186	-0.767666	9.3066
RAI1-S399P40fx_vs_Sibling	TC06002750.hg.1	6631	SNRPC	small nuclear ribonucleoprotein polypeptide C	4.27575e-05	0.0210367	-0.786267	5.66027
RAI1-S399P40fx_vs_Sibling	TC17001687.hg.1	55379	LRRC59	leucine rich repeat containing 59	4.27596e-05	0.0210805	-0.79432	8.06073
RAI1-S399P40fx_vs_Sibling	TC0X000992.hg.1	84679	SLC9A7	solute carrier family 9 member A7	4.30323e-05	0.0212579	-0.914508	6.60107
RAI1-S399P40fx_vs_Sibling	TC17000972.hg.1	7531	YWHAE	tyrosine 3-monooxygenase/tryptophan 5-monooxygenase activation protein epsilon	4.4305e-05	0.0219753	-0.781115	8.44558
RAI1-S399P40fx_vs_Sibling	TC6_mann_hap4000149.hg.1	7148	TNXB	tenascin XB	4.48143e-05	0.0222727	-0.877899	5.96466
RAI1-S399P40fx_vs_Sibling	TC11001582.hg.1	9537	TP53I11	tumor protein p53 inducible protein 11	4.49555e-05	0.0223878	-0.778466	5.33133
RAI1-S399P40fx_vs_Sibling	TC17001803.hg.1	64750	SMURF2	SMAD specific E3 ubiquitin protein ligase 2	4.5426e-05	0.0227291	-0.869539	8.35923
RAI1-S399P40fx_vs_Sibling	TC06000171.hg.1	8343	HIST1H2BF	histone cluster 1 H2B family member f	4.5426e-05	0.0227584	-0.769853	4.80645
RAI1-S399P40fx_vs_Sibling	TC01004740.hg.1	8394	PIP5K1A	phosphatidylinositol-4-phosphate 5-kinase type 1 alpha	4.5598e-05	0.0228902	-0.806954	7.70699
RAI1-S399P40fx_vs_Sibling	TC14001155.hg.1	9787	DLGAP5	DLG associated protein 5	4.57286e-05	0.0230015	-0.842998	6.42428
RAI1-S399P40fx_vs_Sibling	TC01002408.hg.1	10163	WASF2	WAS protein family member 2	4.59936e-05	0.0231808	-0.859342	8.2329
RAI1-S399P40fx_vs_Sibling	TC01006023.hg.1	259266	ASPM	abnormal spindle microtubule assembly	4.60908e-05	0.0233219	-0.846405	8.15916
RAI1-S399P40fx_vs_Sibling	TC08001166.hg.1	6422	SFRP1	secreted frizzled related protein 1	4.73949e-05	0.0241906	-0.761744	6.33834
RAI1-S399P40fx_vs_Sibling	TC17001670.hg.1	8405	SPOP	speckle type BTB/POZ protein	4.7883e-05	0.0247076	-0.791063	6.83598
RAI1-S399P40fx_vs_Sibling	TC15002506.hg.1	197131	UBR1	ubiquitin protein ligase E3 component n-recognin 1	4.80142e-05	0.0248707	-0.910862	7.76239
RAI1-S399P40fx_vs_Sibling	TC10002938.hg.1	10974	ADIRF	adipogenesis regulatory factor	4.80442e-05	0.024983	-0.793777	6.1388
RAI1-S399P40fx_vs_Sibling	TC17000535.hg.1	84313	VPS25	vacuolar protein sorting 25 homolog	4.92911e-05	0.0257299	-0.773102	7.7749
RAI1-S399P40fx_vs_Sibling	TC11001372.hg.1	51700	CYB5R2	cytochrome b5 reductase 2	4.99643e-05	0.0262167	-0.820259	5.8511
RAI1-S399P40fx_vs_Sibling	TC03001720.hg.1	57493	HEG1	heart development protein with EGF like domains 1	5.04985e-05	0.0267084	-0.735377	8.98265
RAI1-S399P40fx_vs_Sibling	TC01001585.hg.1	3918	LAMC2	laminin subunit gamma 2	5.04985e-05	0.0267137	-0.734932	4.27281
RAI1-S399P40fx_vs_Sibling	TC04002068.hg.1	6372	CXCL6	C-X-C motif chemokine ligand 6	5.11858e-05	0.0271285	-0.779456	2.63326
RAI1-S399P40fx_vs_Sibling	TC6_cox_hap2000260.hg.1	7148	TNXB	tenascin XB	5.13173e-05	0.0272584	-0.888451	5.97836
RAI1-S399P40fx_vs_Sibling	TC19000039.hg.1	6209	RPS15	ribosomal protein S15	5.13173e-05	0.0273008	-0.839813	10.3508
RAI1-S399P40fx_vs_Sibling	TC06001777.hg.1	27242	TNFRSF21	TNF receptor superfamily member 21	5.14825e-05	0.0274402	-0.822456	5.76373
RAI1-S399P40fx_vs_Sibling	TC01002886.hg.1	2152	F3	coagulation factor III, tissue factor	5.16341e-05	0.0275726	-0.736645	6.65926
RAI1-S399P40fx_vs_Sibling	TC01000702.hg.1	4774	NFIA	nuclear factor I A	5.19895e-05	0.0278144	-0.745895	5.65241
RAI1-S399P40fx_vs_Sibling	TC01005631.hg.1	7049	TGFBR3	transforming growth factor beta receptor 3	5.2169e-05	0.028096	-0.751817	8.40913
RAI1-S399P40fx_vs_Sibling	TC20000198.hg.1	22974	TPX2	TPX2, microtubule nucleation factor	5.2169e-05	0.0281191	-0.744728	7.67745
RAI1-S399P40fx_vs_Sibling	TC12000418.hg.1	3855	KRT7	keratin 7	5.27422e-05	0.0285335	-0.950609	5.80358
RAI1-S399P40fx_vs_Sibling	TC15002165.hg.1	23168	RTF1	RTF1 homolog, Paf1/RNA polymerase II complex component	5.36823e-05	0.0291495	-0.748378	7.20123
RAI1-S399P40fx_vs_Sibling	TC05001657.hg.1	1946	EFNA5	ephrin A5	5.4507e-05	0.0296518	-0.871385	5.17022
RAI1-S399P40fx_vs_Sibling	TC18000149.hg.1	55034	MOCOS	molybdenum cofactor sulfurase	5.49941e-05	0.0300818	-0.797921	4.54739
RAI1-S399P40fx_vs_Sibling	TC12000028.hg.1	2288	FKBP4	FK506 binding protein 4	5.53145e-05	0.0303835	-0.749629	5.81473
RAI1-S399P40fx_vs_Sibling	TC17002271.hg.1	51747	LUC7L3	LUC7 like 3 pre-mRNA splicing factor	5.53145e-05	0.0304783	-0.927319	8.52438
RAI1-S399P40fx_vs_Sibling	TC07002222.hg.1	9586	CREB5	cAMP responsive element binding protein 5	5.55827e-05	0.0306817	-0.941386	3.55915
RAI1-S399P40fx_vs_Sibling	TC01002105.hg.1	984	CDK11B	cyclin dependent kinase 11B	5.63836e-05	0.0313675	-0.830385	6.83101
RAI1-S399P40fx_vs_Sibling	TC15000648.hg.1	79875	THSD4	thrombospondin type 1 domain containing 4	5.6659e-05	0.0316724	-0.735522	5.10074
RAI1-S399P40fx_vs_Sibling	TC18000189.hg.1	5874	RAB27B	RAB27B, member RAS oncogene family	5.77073e-05	0.0323161	-0.916171	4.4425
RAI1-S399P40fx_vs_Sibling	TC02001095.hg.1	91752	ZNF804A	zinc finger protein 804A	5.77851e-05	0.0325002	-0.811178	3.87326
RAI1-S399P40fx_vs_Sibling	TC03000716.hg.1	51554	ACKR4	atypical chemokine receptor 4	5.77851e-05	0.032533	-0.821091	4.83851
RAI1-S399P40fx_vs_Sibling	TC16000339.hg.1	5531	PPP4C	protein phosphatase 4 catalytic subunit	5.93143e-05	0.0337498	-0.807468	7.98958
RAI1-S399P40fx_vs_Sibling	TC06001729.hg.1	647024	C6orf132	chromosome 6 open reading frame 132	5.94889e-05	0.0339087	-0.998055	4.52488
RAI1-S399P40fx_vs_Sibling	TC02001916.hg.1	9792	SERTAD2	SERTA domain containing 2	6.023e-05	0.0345926	-0.761821	7.5006
RAI1-S399P40fx_vs_Sibling	TC11001509.hg.1	55366	LGR4	leucine rich repeat containing G protein-coupled receptor 4	6.023e-05	0.0346323	-0.929575	6.38661
RAI1-S399P40fx_vs_Sibling	TC11000240.hg.1	3939	LDHA	lactate dehydrogenase A	6.083e-05	0.0350381	-0.855771	8.08537
RAI1-S399P40fx_vs_Sibling	TC0X001400.hg.1	26071	RTL8A	retrotransposon Gag like 8A	6.09889e-05	0.0352516	-0.745184	7.74061
RAI1-S399P40fx_vs_Sibling	TC05000218.hg.1	3673	ITGA2	integrin subunit alpha 2	6.20499e-05	0.035989	-0.761539	5.87192
RAI1-S399P40fx_vs_Sibling	TC02002204.hg.1	699	BUB1	BUB1 mitotic checkpoint serine/threonine kinase	6.22396e-05	0.0361612	-0.796569	6.06069
RAI1-S399P40fx_vs_Sibling	TC16000822.hg.1	10131	TRAP1	TNF receptor associated protein 1	6.42174e-05	0.0375672	-0.723061	6.12465
RAI1-S399P40fx_vs_Sibling	TC02000582.hg.1	23397	NCAPH	non-SMC condensin I complex subunit H	6.50322e-05	0.0382389	-0.7206	5.14836
RAI1-S399P40fx_vs_Sibling	TC05001714.hg.1	4015	LOX	lysyl oxidase	6.55397e-05	0.0387995	-0.723565	10.2332
RAI1-S399P40fx_vs_Sibling	TC08002613.hg.1	4017	LOXL2	lysyl oxidase like 2	6.62701e-05	0.0393801	-0.712801	8.06666
RAI1-S399P40fx_vs_Sibling	TC20000008.hg.1	80023	NRSN2	neurensin 2	6.62701e-05	0.0394307	-0.767428	7.19091
RAI1-S399P40fx_vs_Sibling	TC05001205.hg.1	1008	CDH10	cadherin 10	6.81274e-05	0.0408676	-0.895138	3.15043
RAI1-S399P40fx_vs_Sibling	TC08000213.hg.1	157570	ESCO2	establishment of sister chromatid cohesion N-acetyltransferase 2	6.81274e-05	0.0408765	-0.833214	5.82459
RAI1-S399P40fx_vs_Sibling	TC03001562.hg.1	5067	CNTN3	contactin 3	6.82925e-05	0.0410438	-0.937833	6.21411
RAI1-S399P40fx_vs_Sibling	TC15001541.hg.1	771	CA12	carbonic anhydrase 12	6.92042e-05	0.0417993	-0.698966	7.61883
RAI1-S399P40fx_vs_Sibling	TC14002311.hg.1	623	BDKRB1	bradykinin receptor B1	6.93068e-05	0.0419486	-0.71288	5.96092
RAI1-S399P40fx_vs_Sibling	TC6_apd_hap1000092.hg.1	7148	TNXB	tenascin XB	7.01304e-05	0.0427094	-0.868201	6.01582
RAI1-S399P40fx_vs_Sibling	TC03001604.hg.1	131566	DCBLD2	discoidin, CUB and LCCL domain containing 2	7.0347e-05	0.042982	-0.754793	8.04187
RAI1-S399P40fx_vs_Sibling	TC06000501.hg.1	3159	HMGA1	high mobility group AT-hook 1	7.04289e-05	0.0431025	-0.780532	7.10328
RAI1-S399P40fx_vs_Sibling	TC01002324.hg.1	84224	NBPF3	NBPF member 3	7.07011e-05	0.0433398	-0.823573	5.742
RAI1-S399P40fx_vs_Sibling	TC03000561.hg.1	25945	NECTIN3	nectin cell adhesion molecule 3	7.23506e-05	0.0444233	-0.74205	6.83922
RAI1-S399P40fx_vs_Sibling	TC06004120.hg.1	7148	TNXB	tenascin XB	7.27252e-05	0.0449181	-0.833323	5.88496
RAI1-S399P40fx_vs_Sibling	TC12001273.hg.1	51729	WBP11	WW domain binding protein 11	7.31264e-05	0.0454846	-0.705636	7.64536
RAI1-S399P40fx_vs_Sibling	TC10001655.hg.1	10285	SMNDC1	survival motor neuron domain containing 1	7.38179e-05	0.0459885	-0.720771	5.91804
RAI1-S399P40fx_vs_Sibling	TC01001544.hg.1	55103	RALGPS2	Ral GEF with PH domain and SH3 binding motif 2	7.49162e-05	0.0468226	-0.941145	6.97313
RAI1-S399P40fx_vs_Sibling	TC05000730.hg.1	3550	IK	IK cytokine	7.49651e-05	0.0469282	-0.738956	6.94569
RAI1-S399P40fx_vs_Sibling	TC01001607.hg.1	5321	PLA2G4A	phospholipase A2 group IVA	7.6202e-05	0.047931	-0.788143	4.5095
RAI1-S399P40fx_vs_Sibling	TC15000971.hg.1	220	ALDH1A3	aldehyde dehydrogenase 1 family member A3	7.64385e-05	0.0481562	-0.723047	6.81334
RAI1-S399P40fx_vs_Sibling	TC19000188.hg.1	10498	CARM1	coactivator associated arginine methyltransferase 1	7.6981e-05	0.048575	-0.693033	8.09763
RAI1-S399P40fx_vs_Sibling	TC12002630.hg.1	51329	ARL6IP4	ADP ribosylation factor like GTPase 6 interacting protein 4	7.70186e-05	0.0487528	-0.922528	6.59257
RAI1-S399P40fx_vs_Sibling	TC20000063.hg.1	84515	MCM8	minichromosome maintenance 8 homologous recombination repair factor	7.73817e-05	0.0492147	-0.788093	5.91724
RAI1-S399P40fx_vs_Sibling	TC03001482.hg.1	7474	WNT5A	Wnt family member 5A	7.73828e-05	0.0492929	-0.740203	6.24499
RAI1-S399P40fx_vs_Sibling	TC09001654.hg.1	1861	TOR1A	torsin family 1 member A	7.83231e-05	0.0499701	-0.705467	8.38179

## Sheet: UP
Comparison	probes	ENTREZID	SYMBOL	GENENAME	BH	Bonf	coeff	aveExpr
RAI1-S399P40fx_vs_Sibling	TC15000843.hg.1	176	ACAN	aggrecan	2.35215e-10	2.35215e-10	5.27823	6.41262
RAI1-S399P40fx_vs_Sibling	TC15000842.hg.1	176	ACAN	aggrecan	4.52347e-10	9.04694e-10	4.7875	7.87567
RAI1-S399P40fx_vs_Sibling	TC02002614.hg.1	30061	SLC40A1	solute carrier family 40 member 1	2.02053e-09	8.08213e-09	3.89342	5.61011
RAI1-S399P40fx_vs_Sibling	TC12002778.hg.1	4256	MGP	matrix Gla protein	4.55255e-09	2.27627e-08	3.71068	4.6366
RAI1-S399P40fx_vs_Sibling	TC15002348.hg.1	176	ACAN	aggrecan	3.97909e-08	7.47886e-07	3.55209	7.36955
RAI1-S399P40fx_vs_Sibling	TC16000656.hg.1	58189	WFDC1	WAP four-disulfide core domain 1	1.30344e-08	1.56413e-07	2.78243	6.8318
RAI1-S399P40fx_vs_Sibling	TC19001293.hg.1	1311	COMP	cartilage oligomeric matrix protein	1.30344e-08	1.18126e-07	2.76494	7.4821
RAI1-S399P40fx_vs_Sibling	TC06002615.hg.1	6659	SOX4	SRY-box 4	1.08128e-07	3.46009e-06	2.67178	6.99824
RAI1-S399P40fx_vs_Sibling	TC04001169.hg.1	10699	CORIN	corin, serine peptidase	1.30344e-08	1.35359e-07	2.6421	4.69458
RAI1-S399P40fx_vs_Sibling	TC01001602.hg.1	83872	HMCN1	hemicentin 1	4.22289e-08	8.86806e-07	2.47694	7.62635
RAI1-S399P40fx_vs_Sibling	TC08000508.hg.1	11075	STMN2	stathmin 2	3.64998e-08	5.47498e-07	2.43095	8.70257
RAI1-S399P40fx_vs_Sibling	TC15000945.hg.1	91947	ARRDC4	arrestin domain containing 4	1.16456e-07	4.53112e-06	2.39651	6.12579
RAI1-S399P40fx_vs_Sibling	TC03003056.hg.1	4638	MYLK	myosin light chain kinase	1.03269e-07	3.20133e-06	2.30216	6.58045
RAI1-S399P40fx_vs_Sibling	TC12001187.hg.1	2	A2M	alpha-2-macroglobulin	4.72373e-08	1.08646e-06	2.16403	6.14022
RAI1-S399P40fx_vs_Sibling	TC03002488.hg.1	55254	TMEM39A	transmembrane protein 39A	4.72373e-08	1.05011e-06	2.12854	4.52156
RAI1-S399P40fx_vs_Sibling	TC02002445.hg.1	4929	NR4A2	nuclear receptor subfamily 4 group A member 2	8.67013e-08	2.60104e-06	2.06467	5.50881
RAI1-S399P40fx_vs_Sibling	TC10001133.hg.1	283078	MKX	mohawk homeobox	6.49983e-07	3.7699e-05	2.04583	6.60271
RAI1-S399P40fx_vs_Sibling	TC09001211.hg.1	216	ALDH1A1	aldehyde dehydrogenase 1 family member A1	7.19792e-08	2.01542e-06	2.00072	4.3169
RAI1-S399P40fx_vs_Sibling	TC12001276.hg.1	4256	MGP	matrix Gla protein	1.42522e-06	0.000130072	1.99812	3.98974
RAI1-S399P40fx_vs_Sibling	TC10000145.hg.1	84898	PLXDC2	plexin domain containing 2	1.16456e-07	4.54178e-06	1.93307	5.12986
RAI1-S399P40fx_vs_Sibling	TC17_ctg5_hap1000003.hg.1	51326	ARL17A	ADP ribosylation factor like GTPase 17A	1.64474e-07	6.90791e-06	1.9161	5.68903
RAI1-S399P40fx_vs_Sibling	TC18000692.hg.1	26040	SETBP1	SET binding protein 1	1.28945e-05	0.00344282	1.91579	4.2764
RAI1-S399P40fx_vs_Sibling	TC13000576.hg.1	10631	POSTN	periostin	7.61738e-07	4.6466e-05	1.84795	9.19238
RAI1-S399P40fx_vs_Sibling	TC15000664.hg.1	4756	NEO1	neogenin 1	1.65536e-07	7.2836e-06	1.78245	7.23413
RAI1-S399P40fx_vs_Sibling	TC05000757.hg.1	56122	PCDHB14	protocadherin beta 14	7.27899e-06	0.00143556	1.74607	4.15161
RAI1-S399P40fx_vs_Sibling	TC15002563.hg.1	6095	RORA	RAR related orphan receptor A	8.97727e-06	0.00200193	1.7312	4.41948
RAI1-S399P40fx_vs_Sibling	TC08001097.hg.1	23303	KIF13B	kinesin family member 13B	1.92262e-07	8.84403e-06	1.72447	4.89061
RAI1-S399P40fx_vs_Sibling	TC02004178.hg.1	6546	SLC8A1	solute carrier family 8 member A1	2.00124e-05	0.00716745	1.7179	4.00765
RAI1-S399P40fx_vs_Sibling	TC02003717.hg.1	7273	TTN	titin	5.91667e-05	0.0335475	1.70967	4.79016
RAI1-S399P40fx_vs_Sibling	TC01005156.hg.1	55083	KIF26B	kinesin family member 26B	7.29871e-07	4.37922e-05	1.69201	4.63242
RAI1-S399P40fx_vs_Sibling	TC05003426.hg.1	51735	RAPGEF6	Rap guanine nucleotide exchange factor 6	7.81291e-07	4.92213e-05	1.68188	5.35367
RAI1-S399P40fx_vs_Sibling	TC08001521.hg.1	284	ANGPT1	angiopoietin 1	8.80717e-07	6.03803e-05	1.6491	6.13573
RAI1-S399P40fx_vs_Sibling	TC0X001747.hg.1	9843	HEPH	hephaestin	1.40964e-05	0.00408269	1.62625	6.15595
RAI1-S399P40fx_vs_Sibling	TC02000923.hg.1	92	ACVR2A	activin A receptor type 2A	2.75525e-06	0.000341651	1.60986	5.39729
RAI1-S399P40fx_vs_Sibling	TC16001828.hg.1	1201	CLN3	CLN3, battenin	3.10878e-06	0.000410359	1.60052	7.54245
RAI1-S399P40fx_vs_Sibling	TC04002311.hg.1	23022	PALLD	palladin, cytoskeletal associated protein	9.79253e-07	7.3444e-05	1.57025	5.40446
RAI1-S399P40fx_vs_Sibling	TC03003223.hg.1	64393	ZMAT3	zinc finger matrin-type 3	8.05641e-06	0.00170759	1.56793	7.05274
RAI1-S399P40fx_vs_Sibling	TC06001313.hg.1	154141	MBOAT1	membrane bound O-acyltransferase domain containing 1	7.36063e-06	0.00149421	1.55806	6.84813
RAI1-S399P40fx_vs_Sibling	TC01005155.hg.1	55083	KIF26B	kinesin family member 26B	8.4128e-07	5.55245e-05	1.5521	5.75768
RAI1-S399P40fx_vs_Sibling	TC09001337.hg.1	1842	ECM2	extracellular matrix protein 2	2.37069e-05	0.00915085	1.54233	3.65354
RAI1-S399P40fx_vs_Sibling	TC02004761.hg.1	91526	ANKRD44	ankyrin repeat domain 44	3.14525e-05	0.013556	1.5309	3.26512
RAI1-S399P40fx_vs_Sibling	TC17001617.hg.1	51326	ARL17A	ADP ribosylation factor like GTPase 17A	9.26771e-07	6.64116e-05	1.53078	6.47282
RAI1-S399P40fx_vs_Sibling	TC11002242.hg.1	80310	PDGFD	platelet derived growth factor D	1.36528e-06	0.000122875	1.51685	4.89773
RAI1-S399P40fx_vs_Sibling	TC10002015.hg.1	158160	HSD17B7P2	hydroxysteroid 17-beta dehydrogenase 7 pseudogene 2	8.37238e-07	5.44205e-05	1.51283	4.7124
RAI1-S399P40fx_vs_Sibling	TC08002503.hg.1	114907	FBXO32	F-box protein 32	1.12192e-05	0.00279359	1.49778	7.58156
RAI1-S399P40fx_vs_Sibling	TC06001142.hg.1	84624	FNDC1	fibronectin type III domain containing 1	1.95456e-06	0.000205228	1.47766	4.98981
RAI1-S399P40fx_vs_Sibling	TC17000702.hg.1	59342	SCPEP1	serine carboxypeptidase 1	9.55703e-07	7.0722e-05	1.47475	7.51784
RAI1-S399P40fx_vs_Sibling	TC09002636.hg.1	53358	SHC3	SHC adaptor protein 3	7.73782e-05	0.0490577	1.46973	4.69584
RAI1-S399P40fx_vs_Sibling	TC07001363.hg.1	64759	TNS3	tensin 3	9.19955e-07	6.43968e-05	1.46414	6.81667
RAI1-S399P40fx_vs_Sibling	TC01002932.hg.1	1301	COL11A1	collagen type XI alpha 1 chain	7.75207e-07	4.80628e-05	1.45062	7.18104
RAI1-S399P40fx_vs_Sibling	TC09000508.hg.1	8013	NR4A3	nuclear receptor subfamily 4 group A member 3	5.40743e-06	0.000885059	1.44009	4.40048
RAI1-S399P40fx_vs_Sibling	TC15001824.hg.1	145864	HAPLN3	hyaluronan and proteoglycan link protein 3	2.84346e-06	0.000368239	1.43395	6.55015
RAI1-S399P40fx_vs_Sibling	TC06001876.hg.1	26503	SLC17A5	solute carrier family 17 member 5	4.72575e-06	0.000723039	1.40366	7.65881
RAI1-S399P40fx_vs_Sibling	TC17001826.hg.1	10350	ABCA9	ATP binding cassette subfamily A member 9	2.03552e-06	0.000221872	1.40062	4.56666
RAI1-S399P40fx_vs_Sibling	TC10000256.hg.1	158160	HSD17B7P2	hydroxysteroid 17-beta dehydrogenase 7 pseudogene 2	1.01896e-06	7.74413e-05	1.39627	4.77948
RAI1-S399P40fx_vs_Sibling	TC10001147.hg.1	57608	JCAD	junctional cadherin 5 associated	1.08317e-06	8.55706e-05	1.39266	6.63706
RAI1-S399P40fx_vs_Sibling	TC02000270.hg.1	130271	PLEKHH2	pleckstrin homology, MyTH4 and FERM domain containing H2	2.37898e-06	0.000278341	1.39052	4.92649
RAI1-S399P40fx_vs_Sibling	TC09001475.hg.1	79987	SVEP1	sushi, von Willebrand factor type A, EGF and pentraxin domain containing 1	1.67886e-06	0.000162849	1.37923	6.68537
RAI1-S399P40fx_vs_Sibling	TC06000135.hg.1	6659	SOX4	SRY-box 4	1.73359e-06	0.000175092	1.37527	6.86679
RAI1-S399P40fx_vs_Sibling	TC09002910.hg.1	5730	PTGDS	prostaglandin D2 synthase	1.70353e-06	0.000166946	1.37082	6.09056
RAI1-S399P40fx_vs_Sibling	TC06000979.hg.1	114801	TMEM200A	transmembrane protein 200A	1.42522e-06	0.000132546	1.36655	6.33224
RAI1-S399P40fx_vs_Sibling	TC04002651.hg.1	64116	SLC39A8	solute carrier family 39 member 8	4.06785e-05	0.019363	1.36618	3.84587
RAI1-S399P40fx_vs_Sibling	TC03002732.hg.1	3280	HES1	hes family bHLH transcription factor 1	3.98513e-05	0.0189294	1.35798	4.99197
RAI1-S399P40fx_vs_Sibling	TC03000502.hg.1	1295	COL8A1	collagen type VIII alpha 1 chain	1.20357e-06	9.98961e-05	1.34534	6.73557
RAI1-S399P40fx_vs_Sibling	TC06000976.hg.1	3908	LAMA2	laminin subunit alpha 2	2.03552e-06	0.000220508	1.33904	7.22119
RAI1-S399P40fx_vs_Sibling	TC05001316.hg.1	3157	HMGCS1	3-hydroxy-3-methylglutaryl-CoA synthase 1	4.33257e-06	0.000600703	1.33821	6.88386
RAI1-S399P40fx_vs_Sibling	TC10001064.hg.1	8516	ITGA8	integrin subunit alpha 8	4.70463e-06	0.00070099	1.32755	6.03042
RAI1-S399P40fx_vs_Sibling	TC04001092.hg.1	23231	SEL1L3	SEL1L family member 3	2.84346e-06	0.000363898	1.31948	5.28483
RAI1-S399P40fx_vs_Sibling	TC04000636.hg.1	79633	FAT4	FAT atypical cadherin 4	4.11108e-06	0.000559107	1.31176	7.22286
RAI1-S399P40fx_vs_Sibling	TC05002512.hg.1	7025	NR2F1	nuclear receptor subfamily 2 group F member 1	2.59249e-06	0.000316284	1.28574	6.27091
RAI1-S399P40fx_vs_Sibling	TC12002978.hg.1	8825	LIN7A	lin-7 homolog A, crumbs cell polarity complex component	9.68158e-06	0.00223645	1.28103	4.25909
RAI1-S399P40fx_vs_Sibling	TC05001449.hg.1	4671	NAIP	NLR family apoptosis inhibitory protein	3.09215e-05	0.0132653	1.28061	4.97396
RAI1-S399P40fx_vs_Sibling	TC09001224.hg.1	158471	PRUNE2	prune homolog 2	4.33783e-06	0.00062031	1.27395	6.10953
RAI1-S399P40fx_vs_Sibling	TC19001292.hg.1	9244	CRLF1	cytokine receptor like factor 1	2.37162e-06	0.000272736	1.2633	7.44227
RAI1-S399P40fx_vs_Sibling	TC17001830.hg.1	23461	ABCA5	ATP binding cassette subfamily A member 5	1.35124e-05	0.0038105	1.26248	4.98352
RAI1-S399P40fx_vs_Sibling	TC21000892.hg.1	11096	ADAMTS5	ADAM metallopeptidase with thrombospondin type 1 motif 5	7.44287e-06	0.00153323	1.26057	6.98236
RAI1-S399P40fx_vs_Sibling	TC03001590.hg.1	5627	PROS1	protein S	1.25237e-05	0.00326868	1.25829	6.24116
RAI1-S399P40fx_vs_Sibling	TC03000077.hg.1	2199	FBLN2	fibulin 2	2.5826e-06	0.000310842	1.24988	7.51176
RAI1-S399P40fx_vs_Sibling	TC12001643.hg.1	121227	LRIG3	leucine rich repeats and immunoglobulin like domains 3	2.25174e-06	0.000254447	1.24864	6.23965
RAI1-S399P40fx_vs_Sibling	TC01004870.hg.1	3140	MR1	major histocompatibility complex, class I-related	1.16808e-05	0.00293803	1.24341	4.33448
RAI1-S399P40fx_vs_Sibling	TC06000836.hg.1	2898	GRIK2	glutamate ionotropic receptor kainate type subunit 2	4.88477e-06	0.000771794	1.24133	4.62907
RAI1-S399P40fx_vs_Sibling	TC01001624.hg.1	5997	RGS2	regulator of G protein signaling 2	4.80054e-06	0.000744084	1.24014	4.59074
RAI1-S399P40fx_vs_Sibling	TC19000647.hg.1	2354	FOSB	FosB proto-oncogene, AP-1 transcription factor subunit	3.10878e-06	0.000408847	1.2322	7.11431
RAI1-S399P40fx_vs_Sibling	TC09000535.hg.1	23446	SLC44A1	solute carrier family 44 member 1	6.74551e-06	0.00124792	1.22976	7.75256
RAI1-S399P40fx_vs_Sibling	TC17001827.hg.1	23460	ABCA6	ATP binding cassette subfamily A member 6	1.11271e-05	0.00275952	1.22147	5.83343
RAI1-S399P40fx_vs_Sibling	TC04001453.hg.1	27123	DKK2	dickkopf WNT signaling pathway inhibitor 2	1.55008e-05	0.00481842	1.20954	4.57679
RAI1-S399P40fx_vs_Sibling	TC06000108.hg.1	29116	MYLIP	myosin regulatory light chain interacting protein	4.33954e-06	0.000624893	1.20874	5.13808
RAI1-S399P40fx_vs_Sibling	TC17000587.hg.1	51326	ARL17A	ADP ribosylation factor like GTPase 17A	3.72884e-05	0.0173391	1.20089	4.92133
RAI1-S399P40fx_vs_Sibling	TC12002358.hg.1	25875	LETMD1	LETM1 domain containing 1	4.33783e-06	0.000618047	1.19471	6.89138
RAI1-S399P40fx_vs_Sibling	TC01000895.hg.1	178	AGL	amylo-alpha-1, 6-glucosidase, 4-alpha-glucanotransferase	3.49685e-05	0.0158407	1.18677	5.35667
RAI1-S399P40fx_vs_Sibling	TC13001250.hg.1	337867	UBAC2	UBA domain containing 2	4.82398e-05	0.0251329	1.18576	7.15955
RAI1-S399P40fx_vs_Sibling	TC12002262.hg.1	55729	ATF7IP	activating transcription factor 7 interacting protein	4.27571e-05	0.0209937	1.18261	5.02631
RAI1-S399P40fx_vs_Sibling	TC03001516.hg.1	8618	CADPS	calcium dependent secretion activator	5.24206e-06	0.00083873	1.18113	6.15203
RAI1-S399P40fx_vs_Sibling	TC14001926.hg.1	9056	SLC7A7	solute carrier family 7 member 7	8.11949e-06	0.00174569	1.17901	4.07953
RAI1-S399P40fx_vs_Sibling	TC12001829.hg.1	55785	FGD6	FYVE, RhoGEF and PH domain containing 6	9.88015e-06	0.00230207	1.17573	4.58818
RAI1-S399P40fx_vs_Sibling	TC12001807.hg.1	694	BTG1	BTG anti-proliferation factor 1	6.37094e-06	0.00112766	1.16563	6.18947
RAI1-S399P40fx_vs_Sibling	TC18000145.hg.1	2589	GALNT1	polypeptide N-acetylgalactosaminyltransferase 1	1.15543e-05	0.00288858	1.1602	6.95306
RAI1-S399P40fx_vs_Sibling	TC06002092.hg.1	5796	PTPRK	protein tyrosine phosphatase, receptor type K	6.47137e-06	0.0011519	1.15816	6.32775
RAI1-S399P40fx_vs_Sibling	TC06001879.hg.1	1303	COL12A1	collagen type XII alpha 1 chain	4.12792e-06	0.000565525	1.15362	9.20662
RAI1-S399P40fx_vs_Sibling	TC0X000357.hg.1	9843	HEPH	hephaestin	4.36218e-06	0.000632515	1.15299	5.93998
RAI1-S399P40fx_vs_Sibling	TC01001996.hg.1	55083	KIF26B	kinesin family member 26B	1.17954e-05	0.00300648	1.14717	5.40274
RAI1-S399P40fx_vs_Sibling	TC12000227.hg.1	5139	PDE3A	phosphodiesterase 3A	9.14303e-06	0.00206633	1.14693	3.42316
RAI1-S399P40fx_vs_Sibling	TC02001083.hg.1	3676	ITGA4	integrin subunit alpha 4	8.11949e-06	0.00174385	1.14471	6.3409
RAI1-S399P40fx_vs_Sibling	TC11002162.hg.1	54843	SYTL2	synaptotagmin like 2	8.66467e-06	0.00187157	1.1386	5.9832
RAI1-S399P40fx_vs_Sibling	TC01001426.hg.1	51478	HSD17B7	hydroxysteroid 17-beta dehydrogenase 7	4.84721e-06	0.000758442	1.13298	4.1318
RAI1-S399P40fx_vs_Sibling	TC08000729.hg.1	6713	SQLE	squalene epoxidase	1.6327e-05	0.00525728	1.13161	7.76294
RAI1-S399P40fx_vs_Sibling	TC1_gl000192_random000003.hg.1	54768	HYDIN	HYDIN, axonemal central pair apparatus protein	1.33844e-05	0.00361379	1.12289	4.39069
RAI1-S399P40fx_vs_Sibling	TC08001275.hg.1	9420	CYP7B1	cytochrome P450 family 7 subfamily B member 1	1.68237e-05	0.00546769	1.12193	3.83861
RAI1-S399P40fx_vs_Sibling	TC05003439.hg.1	3672	ITGA1	integrin subunit alpha 1	1.84471e-05	0.00651181	1.12101	6.52709
RAI1-S399P40fx_vs_Sibling	TC11003279.hg.1	54843	SYTL2	synaptotagmin like 2	6.55764e-06	0.00119306	1.1192	7.83755
RAI1-S399P40fx_vs_Sibling	TC19001226.hg.1	79883	PODNL1	podocan like 1	1.33906e-05	0.00362885	1.10641	6.00388
RAI1-S399P40fx_vs_Sibling	TC06002580.hg.1	221710	SMIM13	small integral membrane protein 13	5.81863e-06	0.000971711	1.10604	4.01749
RAI1-S399P40fx_vs_Sibling	TC17002016.hg.1	443	ASPA	aspartoacylase	5.93143e-05	0.0337042	1.09915	4.36059
RAI1-S399P40fx_vs_Sibling	TC15002779.hg.1	3073	HEXA	hexosaminidase subunit alpha	5.90206e-06	0.000997447	1.08621	7.26769
RAI1-S399P40fx_vs_Sibling	TC21000739.hg.1	4599	MX1	MX dynamin like GTPase 1	1.68821e-05	0.00550357	1.08475	4.13864
RAI1-S399P40fx_vs_Sibling	TC10000889.hg.1	5654	HTRA1	HtrA serine peptidase 1	6.08469e-06	0.00104632	1.07852	9.54329
RAI1-S399P40fx_vs_Sibling	TC19000180.hg.1	57153	SLC44A2	solute carrier family 44 member 2	7.27899e-06	0.00145387	1.07842	8.23692
RAI1-S399P40fx_vs_Sibling	TC6_mann_hap4000195.hg.1	717	C2	complement C2	6.55764e-06	0.00119349	1.07827	4.61769
RAI1-S399P40fx_vs_Sibling	TC21000077.hg.1	58494	JAM2	junctional adhesion molecule 2	7.79165e-06	0.00162845	1.0781	5.15886
RAI1-S399P40fx_vs_Sibling	TC07001039.hg.1	3638	INSIG1	insulin induced gene 1	6.86688e-06	0.00127743	1.07693	7.79983
RAI1-S399P40fx_vs_Sibling	TC11003210.hg.1	30008	EFEMP2	EGF containing fibulin extracellular matrix protein 2	1.03749e-05	0.00250036	1.07658	10.9687
RAI1-S399P40fx_vs_Sibling	TC05000756.hg.1	56123	PCDHB13	protocadherin beta 13	1.2169e-05	0.0031396	1.07554	3.97795
RAI1-S399P40fx_vs_Sibling	TC12002858.hg.1	7421	VDR	vitamin D receptor	1.44868e-05	0.00430259	1.07523	8.07213
RAI1-S399P40fx_vs_Sibling	TC07000255.hg.1	79783	SUGCT	succinyl-CoA:glutarate-CoA transferase	1.25563e-05	0.00330243	1.06965	4.41914
RAI1-S399P40fx_vs_Sibling	TC6_ssto_hap7000198.hg.1	717	C2	complement C2	7.27899e-06	0.00144938	1.06878	4.62882
RAI1-S399P40fx_vs_Sibling	TC0X000882.hg.1	8905	AP1S2	adaptor related protein complex 1 subunit sigma 2	4.16552e-05	0.0202117	1.06698	5.53707
RAI1-S399P40fx_vs_Sibling	TC13000109.hg.1	10129	FRY	FRY microtubule binding protein	7.0699e-06	0.0013857	1.06426	4.38053
RAI1-S399P40fx_vs_Sibling	TC18000947.hg.1	220441	RNF152	ring finger protein 152	1.17954e-05	0.00299052	1.06243	3.78811
RAI1-S399P40fx_vs_Sibling	TC12001328.hg.1	3709	ITPR2	inositol 1,4,5-trisphosphate receptor type 2	9.30907e-06	0.00211316	1.06197	5.35325
RAI1-S399P40fx_vs_Sibling	TC06002330.hg.1	7058	THBS2	thrombospondin 2	5.94178e-06	0.0010101	1.06051	8.75225
RAI1-S399P40fx_vs_Sibling	TC02001206.hg.1	8828	NRP2	neuropilin 2	5.90206e-06	0.000997402	1.05206	6.26654
RAI1-S399P40fx_vs_Sibling	TC06004076.hg.1	717	C2	complement C2	6.99504e-06	0.00133605	1.05153	4.47
RAI1-S399P40fx_vs_Sibling	TC6_cox_hap2000244.hg.1	717	C2	complement C2	6.86688e-06	0.00129097	1.04859	4.624
RAI1-S399P40fx_vs_Sibling	TC6_qbl_hap6000224.hg.1	717	C2	complement C2	6.86688e-06	0.00129097	1.04859	4.624
RAI1-S399P40fx_vs_Sibling	TC19001643.hg.1	388555	IGFL3	IGF like family member 3	2.68458e-05	0.0108189	1.04759	3.8412
RAI1-S399P40fx_vs_Sibling	TC14001364.hg.1	1734	DIO2	iodothyronine deiodinase 2	1.19373e-05	0.00305594	1.04425	4.38463
RAI1-S399P40fx_vs_Sibling	TC05003448.hg.1	100534612	C1QTNF3-AMACR	C1QTNF3-AMACR readthrough (NMD candidate)	2.81574e-05	0.0115723	1.04372	6.01521
RAI1-S399P40fx_vs_Sibling	TC06004104.hg.1	26230	TIAM2	T cell lymphoma invasion and metastasis 2	1.70308e-05	0.0056056	1.04362	4.86684
RAI1-S399P40fx_vs_Sibling	TC6_dbb_hap3000221.hg.1	717	C2	complement C2	6.93979e-06	0.00131856	1.04039	4.62091
RAI1-S399P40fx_vs_Sibling	TC04002294.hg.1	57600	FNIP2	folliculin interacting protein 2	1.70022e-05	0.00557673	1.04007	6.22495
RAI1-S399P40fx_vs_Sibling	TC02003047.hg.1	28951	TRIB2	tribbles pseudokinase 2	1.03706e-05	0.00248183	1.03868	5.98028
RAI1-S399P40fx_vs_Sibling	TC01000898.hg.1	64645	MFSD14A	major facilitator superfamily domain containing 14A	2.39368e-05	0.00933533	1.03773	8.37386
RAI1-S399P40fx_vs_Sibling	TC19001699.hg.1	51171	HSD17B14	hydroxysteroid 17-beta dehydrogenase 14	6.55764e-06	0.00119232	1.03123	6.85987
RAI1-S399P40fx_vs_Sibling	TC6_mcf_hap5000212.hg.1	717	C2	complement C2	7.45031e-06	0.00154221	1.03072	4.62809
RAI1-S399P40fx_vs_Sibling	TC02004034.hg.1	57498	KIDINS220	kinase D interacting substrate 220	2.03153e-05	0.00731352	1.02462	3.23377
RAI1-S399P40fx_vs_Sibling	TC01003791.hg.1	3756	KCNH1	potassium voltage-gated channel subfamily H member 1	2.86389e-05	0.0119506	1.02351	5.22974
RAI1-S399P40fx_vs_Sibling	TC15002593.hg.1	22801	ITGA11	integrin subunit alpha 11	8.91199e-06	0.00196955	1.02208	9.87988
RAI1-S399P40fx_vs_Sibling	TC01004449.hg.1	4919	ROR1	receptor tyrosine kinase like orphan receptor 1	2.16694e-05	0.00799599	1.02018	4.41535
RAI1-S399P40fx_vs_Sibling	TC14000391.hg.1	3306	HSPA2	heat shock protein family A (Hsp70) member 2	8.11949e-06	0.00174059	1.02017	6.8238
RAI1-S399P40fx_vs_Sibling	TC17002136.hg.1	3965	LGALS9	galectin 9	3.25346e-05	0.0141851	1.01753	5.58263
RAI1-S399P40fx_vs_Sibling	TC05002857.hg.1	9037	SEMA5A	semaphorin 5A	2.86389e-05	0.0119711	1.01476	6.73925
RAI1-S399P40fx_vs_Sibling	TC04000828.hg.1	6307	MSMO1	methylsterol monooxygenase 1	4.53001e-05	0.0226048	1.01308	7.97449
RAI1-S399P40fx_vs_Sibling	TC17001829.hg.1	10349	ABCA10	ATP binding cassette subfamily A member 10	1.04111e-05	0.00251949	1.0126	3.27554
RAI1-S399P40fx_vs_Sibling	TC06002260.hg.1	84947	SERAC1	serine active site containing 1	1.04876e-05	0.00254848	1.01154	5.09327
RAI1-S399P40fx_vs_Sibling	TC12002292.hg.1	11228	RASSF8	Ras association domain family member 8	1.17954e-05	0.00300784	1.00751	7.1301
RAI1-S399P40fx_vs_Sibling	TC19001397.hg.1	5184	PEPD	peptidase D	7.5418e-06	0.00156869	1.00706	8.01655
RAI1-S399P40fx_vs_Sibling	TC05002451.hg.1	3074	HEXB	hexosaminidase subunit beta	2.43182e-05	0.00958138	1.00262	9.19893
RAI1-S399P40fx_vs_Sibling	TC14002199.hg.1	641371	ACOT1	acyl-CoA thioesterase 1	2.93867e-05	0.0124215	1.00192	5.69411
RAI1-S399P40fx_vs_Sibling	TC13000622.hg.1	8848	TSC22D1	TSC22 domain family member 1	1.51114e-05	0.00461225	1.00166	6.19225
RAI1-S399P40fx_vs_Sibling	TC08001990.hg.1	51101	ZC2HC1A	zinc finger C2HC-type containing 1A	5.82807e-05	0.0329286	1.00166	4.13938
RAI1-S399P40fx_vs_Sibling	TC16001534.hg.1	83752	LONP2	lon peptidase 2, peroxisomal	2.86389e-05	0.0118776	1.00162	4.84391
RAI1-S399P40fx_vs_Sibling	TC20001244.hg.1	81031	SLC2A10	solute carrier family 2 member 10	1.55008e-05	0.00483502	0.996419	7.75274
RAI1-S399P40fx_vs_Sibling	TC05002041.hg.1	79646	PANK3	pantothenate kinase 3	2.41025e-05	0.00947229	0.988813	7.10931
RAI1-S399P40fx_vs_Sibling	TC12001389.hg.1	144402	CPNE8	copine 8	3.55462e-05	0.0162275	0.986685	4.82911
RAI1-S399P40fx_vs_Sibling	TC04000641.hg.1	27152	INTU	inturned planar cell polarity protein	1.25563e-05	0.00330875	0.985248	3.96347
RAI1-S399P40fx_vs_Sibling	TC15001264.hg.1	64397	ZNF106	zinc finger protein 106	1.34465e-05	0.00376503	0.983405	8.00879
RAI1-S399P40fx_vs_Sibling	TC13001260.hg.1	9358	ITGBL1	integrin subunit beta like 1	3.46085e-05	0.0155738	0.983275	8.46208
RAI1-S399P40fx_vs_Sibling	TC0X002024.hg.1	1756	DMD	dystrophin	4.80142e-05	0.0248713	0.981481	4.35079
RAI1-S399P40fx_vs_Sibling	TC07001895.hg.1	5764	PTN	pleiotrophin	8.8778e-06	0.00194006	0.979667	5.90911
RAI1-S399P40fx_vs_Sibling	TC10000721.hg.1	6319	SCD	stearoyl-CoA desaturase	8.93576e-06	0.00198374	0.97673	9.41576
RAI1-S399P40fx_vs_Sibling	TC11001946.hg.1	30008	EFEMP2	EGF containing fibulin extracellular matrix protein 2	1.75522e-05	0.00591509	0.973822	10.5822
RAI1-S399P40fx_vs_Sibling	TC05003423.hg.1	114899	C1QTNF3	C1q and TNF related 3	1.03706e-05	0.00248894	0.971394	5.08593
RAI1-S399P40fx_vs_Sibling	TC13001234.hg.1	160897	GPR180	G protein-coupled receptor 180	1.72504e-05	0.00577623	0.969142	3.47744
RAI1-S399P40fx_vs_Sibling	TC01001758.hg.1	7188	TRAF5	TNF receptor associated factor 5	2.19907e-05	0.00818052	0.968534	5.27653
RAI1-S399P40fx_vs_Sibling	TC08001015.hg.1	427	ASAH1	N-acylsphingosine amidohydrolase 1	1.3776e-05	0.00393967	0.967679	7.5613
RAI1-S399P40fx_vs_Sibling	TC11002647.hg.1	90139	TSPAN18	tetraspanin 18	9.89819e-06	0.00231618	0.96699	6.34618
RAI1-S399P40fx_vs_Sibling	TC12002520.hg.1	10154	PLXNC1	plexin C1	1.24602e-05	0.00323964	0.965566	5.77548
RAI1-S399P40fx_vs_Sibling	TC12003078.hg.1	326625	MMAB	metabolism of cobalamin associated B	1.34465e-05	0.00372451	0.964322	6.86804
RAI1-S399P40fx_vs_Sibling	TC0X001416.hg.1	9459	ARHGEF6	Rac/Cdc42 guanine nucleotide exchange factor 6	3.32146e-05	0.0146476	0.96227	5.64126
RAI1-S399P40fx_vs_Sibling	TC12003015.hg.1	55785	FGD6	FYVE, RhoGEF and PH domain containing 6	5.61238e-05	0.0310926	0.958167	6.3181
RAI1-S399P40fx_vs_Sibling	TC16001308.hg.1	83693	HSDL1	hydroxysteroid dehydrogenase like 1	3.33528e-05	0.0147536	0.95709	6.22775
RAI1-S399P40fx_vs_Sibling	TC02004623.hg.1	9839	ZEB2	zinc finger E-box binding homeobox 2	1.11271e-05	0.00275638	0.951399	6.13813
RAI1-S399P40fx_vs_Sibling	TC0X000207.hg.1	4128	MAOA	monoamine oxidase A	1.05373e-05	0.00259217	0.950391	3.84362
RAI1-S399P40fx_vs_Sibling	TC07002911.hg.1	3624	INHBA	inhibin subunit beta A	1.83271e-05	0.00644572	0.945458	8.29869
RAI1-S399P40fx_vs_Sibling	TC05000184.hg.1	5734	PTGER4	prostaglandin E receptor 4	2.91371e-05	0.0122084	0.939651	4.12625
RAI1-S399P40fx_vs_Sibling	TC05001723.hg.1	5480	PPIC	peptidylprolyl isomerase C	1.48557e-05	0.00447155	0.936737	6.09353
RAI1-S399P40fx_vs_Sibling	TC07001761.hg.1	9732	DOCK4	dedicator of cytokinesis 4	1.58111e-05	0.00502916	0.935169	4.85798
RAI1-S399P40fx_vs_Sibling	TC15002592.hg.1	22801	ITGA11	integrin subunit alpha 11	1.54272e-05	0.00475158	0.933256	7.01785
RAI1-S399P40fx_vs_Sibling	TC01003481.hg.1	8804	CREG1	cellular repressor of E1A stimulated genes 1	2.18623e-05	0.00811092	0.933109	6.19468
RAI1-S399P40fx_vs_Sibling	TC0X000190.hg.1	10159	ATP6AP2	ATPase H+ transporting accessory protein 2	3.7616e-05	0.0176043	0.92818	7.85533
RAI1-S399P40fx_vs_Sibling	TC02001311.hg.1	1593	CYP27A1	cytochrome P450 family 27 subfamily A member 1	5.04061e-05	0.026564	0.923068	5.18355
RAI1-S399P40fx_vs_Sibling	TC20000913.hg.1	55959	SULF2	sulfatase 2	1.25696e-05	0.00333093	0.922841	5.60167
RAI1-S399P40fx_vs_Sibling	TC09001434.hg.1	19	ABCA1	ATP binding cassette subfamily A member 1	1.28234e-05	0.00341102	0.922622	5.67948
RAI1-S399P40fx_vs_Sibling	TC09002195.hg.1	114991	ZNF618	zinc finger protein 618	4.16552e-05	0.0202108	0.920415	5.9131
RAI1-S399P40fx_vs_Sibling	TC18000160.hg.1	26040	SETBP1	SET binding protein 1	1.28981e-05	0.00345669	0.918253	5.20412
RAI1-S399P40fx_vs_Sibling	TC11001971.hg.1	8722	CTSF	cathepsin F	7.27252e-05	0.0450869	0.917699	5.24355
RAI1-S399P40fx_vs_Sibling	TC06003141.hg.1	26230	TIAM2	T cell lymphoma invasion and metastasis 2	2.12753e-05	0.00778676	0.917163	5.16884
RAI1-S399P40fx_vs_Sibling	TC02000082.hg.1	28951	TRIB2	tribbles pseudokinase 2	1.36388e-05	0.00385979	0.914685	6.04832
RAI1-S399P40fx_vs_Sibling	TC13000744.hg.1	23077	MYCBP2	MYC binding protein 2, E3 ubiquitin protein ligase	2.57406e-05	0.0102705	0.914416	7.24218
RAI1-S399P40fx_vs_Sibling	TC15001593.hg.1	22801	ITGA11	integrin subunit alpha 11	1.45021e-05	0.00433614	0.910306	9.96673
RAI1-S399P40fx_vs_Sibling	TC10001498.hg.1	59	ACTA2	actin, alpha 2, smooth muscle, aorta	1.48694e-05	0.00449055	0.909445	7.78485
RAI1-S399P40fx_vs_Sibling	TC13000871.hg.1	8660	IRS2	insulin receptor substrate 2	1.55008e-05	0.00485174	0.907337	6.89163
RAI1-S399P40fx_vs_Sibling	TC16001128.hg.1	1066	CES1	carboxylesterase 1	1.74424e-05	0.00586066	0.906926	4.29392
RAI1-S399P40fx_vs_Sibling	TC06001152.hg.1	3482	IGF2R	insulin like growth factor 2 receptor	1.70554e-05	0.00566239	0.906847	7.62625
RAI1-S399P40fx_vs_Sibling	TC11002038.hg.1	1717	DHCR7	7-dehydrocholesterol reductase	1.45566e-05	0.00436698	0.902981	8.10207
RAI1-S399P40fx_vs_Sibling	TC08001350.hg.1	3574	IL7	interleukin 7	2.00124e-05	0.00718446	0.902493	2.78768
RAI1-S399P40fx_vs_Sibling	TC07003291.hg.1	3475	IFRD1	interferon related developmental regulator 1	2.97517e-05	0.0126147	0.902368	5.93336
RAI1-S399P40fx_vs_Sibling	TC01000733.hg.1	5142	PDE4B	phosphodiesterase 4B	6.55065e-05	0.0387143	0.89955	4.78601
RAI1-S399P40fx_vs_Sibling	TC15001697.hg.1	23102	TBC1D2B	TBC1 domain family member 2B	1.41822e-05	0.00418376	0.899371	6.24314
RAI1-S399P40fx_vs_Sibling	TC06001424.hg.1	8362	HIST1H4K	histone cluster 1 H4 family member k	1.72504e-05	0.00577678	0.896274	7.91223
RAI1-S399P40fx_vs_Sibling	TC08000698.hg.1	64798	DEPTOR	DEP domain containing MTOR interacting protein	1.55008e-05	0.00485025	0.89561	5.30641
RAI1-S399P40fx_vs_Sibling	TC16000553.hg.1	23659	PLA2G15	phospholipase A2 group XV	4.65625e-05	0.0236538	0.892157	6.77098
RAI1-S399P40fx_vs_Sibling	TC15002646.hg.1	1512	CTSH	cathepsin H	1.69024e-05	0.00552709	0.891173	3.94815
RAI1-S399P40fx_vs_Sibling	TC12000730.hg.1	10154	PLXNC1	plexin C1	1.87981e-05	0.00667333	0.890478	5.84532
RAI1-S399P40fx_vs_Sibling	TC17000034.hg.1	1497	CTNS	cystinosin, lysosomal cystine transporter	1.56107e-05	0.00494859	0.889614	6.5956
RAI1-S399P40fx_vs_Sibling	TC06002644.hg.1	8367	HIST1H4E	histone cluster 1 H4 family member e	5.63836e-05	0.0314057	0.886956	10.6708
RAI1-S399P40fx_vs_Sibling	TC03002920.hg.1	55802	DCP1A	decapping mRNA 1A	2.35949e-05	0.00908404	0.886749	5.88692
RAI1-S399P40fx_vs_Sibling	TC15001825.hg.1	4240	MFGE8	milk fat globule-EGF factor 8 protein	2.16065e-05	0.00795121	0.880251	8.98792
RAI1-S399P40fx_vs_Sibling	TC03002720.hg.1	4026	LPP	LIM domain containing preferred translocation partner in lipoma	4.31111e-05	0.02134	0.878619	8.6548
RAI1-S399P40fx_vs_Sibling	TC22000661.hg.1	140606	SELENOM	selenoprotein M	2.98293e-05	0.0126775	0.877371	6.2827
RAI1-S399P40fx_vs_Sibling	TC19001598.hg.1	342908	ZNF404	zinc finger protein 404	6.99578e-05	0.0424644	0.875215	3.75214
RAI1-S399P40fx_vs_Sibling	TC02003706.hg.1	10651	MTX2	metaxin 2	3.57634e-05	0.0164813	0.865466	6.47025
RAI1-S399P40fx_vs_Sibling	TC12001952.hg.1	326625	MMAB	metabolism of cobalamin associated B	2.07735e-05	0.00751999	0.864839	5.81019
RAI1-S399P40fx_vs_Sibling	TC08000482.hg.1	157506	RDH10	retinol dehydrogenase 10	5.95147e-05	0.0339829	0.862841	6.73365
RAI1-S399P40fx_vs_Sibling	TC05001996.hg.1	153830	RNF145	ring finger protein 145	7.27252e-05	0.0450568	0.861482	6.25788
RAI1-S399P40fx_vs_Sibling	TC17000570.hg.1	2896	GRN	granulin precursor	4.99643e-05	0.0262812	0.859614	9.75236
RAI1-S399P40fx_vs_Sibling	TC05000363.hg.1	3156	HMGCR	3-hydroxy-3-methylglutaryl-CoA reductase	4.60379e-05	0.0232492	0.858837	7.02936
RAI1-S399P40fx_vs_Sibling	TC13000364.hg.1	9358	ITGBL1	integrin subunit beta like 1	4.16552e-05	0.0202706	0.858014	8.44752
RAI1-S399P40fx_vs_Sibling	TC10000811.hg.1	150	ADRA2A	adrenoceptor alpha 2A	6.08409e-05	0.0351052	0.8559	4.61528
RAI1-S399P40fx_vs_Sibling	TC09001311.hg.1	53358	SHC3	SHC adaptor protein 3	3.13073e-05	0.0134622	0.852688	6.08951
RAI1-S399P40fx_vs_Sibling	TC06001001.hg.1	6943	TCF21	transcription factor 21	2.1064e-05	0.00766729	0.849999	4.85185
RAI1-S399P40fx_vs_Sibling	TC09002637.hg.1	53358	SHC3	SHC adaptor protein 3	2.8543e-05	0.0117882	0.847364	6.83324
RAI1-S399P40fx_vs_Sibling	TC19000020.hg.1	1675	CFD	complement factor D	6.5207e-05	0.0384069	0.844719	6.30554
RAI1-S399P40fx_vs_Sibling	TC14001451.hg.1	5641	LGMN	legumain	3.01003e-05	0.0128829	0.84427	8.05907
RAI1-S399P40fx_vs_Sibling	TC02001100.hg.1	3685	ITGAV	integrin subunit alpha V	6.84101e-05	0.0411829	0.840969	8.26428
RAI1-S399P40fx_vs_Sibling	TC03000985.hg.1	54800	KLHL24	kelch like family member 24	3.93518e-05	0.0186134	0.840929	5.80058
RAI1-S399P40fx_vs_Sibling	TC19002172.hg.1	2354	FOSB	FosB proto-oncogene, AP-1 transcription factor subunit	4.80442e-05	0.0249379	0.839288	7.07062
RAI1-S399P40fx_vs_Sibling	TC04000068.hg.1	7466	WFS1	wolframin ER transmembrane glycoprotein	3.9846e-05	0.018887	0.839104	6.49564
RAI1-S399P40fx_vs_Sibling	TC04001504.hg.1	8654	PDE5A	phosphodiesterase 5A	5.62627e-05	0.0312258	0.836316	5.39596
RAI1-S399P40fx_vs_Sibling	TC07003361.hg.1	1595	CYP51A1	cytochrome P450 family 51 subfamily A member 1	3.4529e-05	0.0155035	0.833091	8.31847
RAI1-S399P40fx_vs_Sibling	TC03000318.hg.1	1795	DOCK3	dedicator of cytokinesis 3	3.26306e-05	0.0142596	0.83116	3.62952
RAI1-S399P40fx_vs_Sibling	TC13000738.hg.1	9882	TBC1D4	TBC1 domain family member 4	6.87778e-05	0.041473	0.829806	5.08071
RAI1-S399P40fx_vs_Sibling	TC07002171.hg.1	9734	HDAC9	histone deacetylase 9	4.13285e-05	0.019755	0.829544	5.99803
RAI1-S399P40fx_vs_Sibling	TC06004141.hg.1	6648	SOD2	superoxide dismutase 2	5.27422e-05	0.0284906	0.825325	6.95943
RAI1-S399P40fx_vs_Sibling	TC13000049.hg.1	55504	TNFRSF19	TNF receptor superfamily member 19	2.56084e-05	0.0101665	0.825168	4.8724
RAI1-S399P40fx_vs_Sibling	TC01002954.hg.1	6272	SORT1	sortilin 1	4.1538e-05	0.0199382	0.820436	6.36068
RAI1-S399P40fx_vs_Sibling	TC02000192.hg.1	79745	CLIP4	CAP-Gly domain containing linker protein family member 4	5.89632e-05	0.0333731	0.819112	5.74542
RAI1-S399P40fx_vs_Sibling	TC1_gl000192_random000002.hg.1	100288805	HYDIN2	HYDIN2, axonemal central pair apparatus protein (pseudogene)	3.21499e-05	0.0139209	0.818336	4.01471
RAI1-S399P40fx_vs_Sibling	TC04001530.hg.1	57182	ANKRD50	ankyrin repeat domain 50	4.99643e-05	0.0262423	0.817917	6.51642
RAI1-S399P40fx_vs_Sibling	TC01005690.hg.1	2947	GSTM3	glutathione S-transferase mu 3	3.4529e-05	0.0155015	0.817537	6.09636
RAI1-S399P40fx_vs_Sibling	TC17001973.hg.1	2194	FASN	fatty acid synthase	4.1615e-05	0.0200168	0.817215	7.19017
RAI1-S399P40fx_vs_Sibling	TC10000672.hg.1	23232	TBC1D12	TBC1 domain family member 12	5.20286e-05	0.0279394	0.814515	3.96267
RAI1-S399P40fx_vs_Sibling	TC02001769.hg.1	6546	SLC8A1	solute carrier family 8 member A1	4.75734e-05	0.0244819	0.813504	5.36414
RAI1-S399P40fx_vs_Sibling	TC17_ctg5_hap1000002.hg.1	51326	ARL17A	ADP ribosylation factor like GTPase 17A	6.20361e-05	0.0359189	0.813456	7.16772
RAI1-S399P40fx_vs_Sibling	TC12000403.hg.1	25875	LETMD1	LETM1 domain containing 1	4.75734e-05	0.024463	0.812881	6.2986
RAI1-S399P40fx_vs_Sibling	TC02001441.hg.1	79083	MLPH	melanophilin	3.48378e-05	0.0157119	0.811338	4.97921
RAI1-S399P40fx_vs_Sibling	TC18000059.hg.1	57132	CHMP1B	charged multivesicular body protein 1B	3.64772e-05	0.0168889	0.808929	5.81681
RAI1-S399P40fx_vs_Sibling	TC09001228.hg.1	2776	GNAQ	G protein subunit alpha q	6.93068e-05	0.042	0.802606	7.53874
RAI1-S399P40fx_vs_Sibling	TC12001755.hg.1	1466	CSRP2	cysteine and glycine rich protein 2	3.33528e-05	0.0147753	0.802168	6.75642
RAI1-S399P40fx_vs_Sibling	TC09000601.hg.1	7099	TLR4	toll like receptor 4	7.54852e-05	0.0474047	0.800934	4.98043
RAI1-S399P40fx_vs_Sibling	TC01002412.hg.1	2537	IFI6	interferon alpha inducible protein 6	4.27504e-05	0.0209477	0.79782	8.23621
RAI1-S399P40fx_vs_Sibling	TC01001490.hg.1	2329	FMO4	flavin containing monooxygenase 4	6.54496e-05	0.0386153	0.796349	4.13564
RAI1-S399P40fx_vs_Sibling	TC03002034.hg.1	64393	ZMAT3	zinc finger matrin-type 3	4.99643e-05	0.0261508	0.792416	7.04459
RAI1-S399P40fx_vs_Sibling	TC16000638.hg.1	8139	GAN	gigaxonin	4.75734e-05	0.0244967	0.791932	4.85672
RAI1-S399P40fx_vs_Sibling	TC01002694.hg.1	1718	DHCR24	24-dehydrocholesterol reductase	5.6553e-05	0.0315566	0.791451	8.71556
RAI1-S399P40fx_vs_Sibling	TC17000696.hg.1	162282	ANKFN1	ankyrin repeat and fibronectin type III domain containing 1	3.64005e-05	0.016817	0.790364	3.87039
RAI1-S399P40fx_vs_Sibling	TC04000196.hg.1	5099	PCDH7	protocadherin 7	3.55462e-05	0.0162252	0.788952	4.86492
RAI1-S399P40fx_vs_Sibling	TC01000325.hg.1	57134	MAN1C1	mannosidase alpha class 1C member 1	4.16552e-05	0.0202597	0.787708	5.38755
RAI1-S399P40fx_vs_Sibling	TC04001595.hg.1	57484	RNF150	ring finger protein 150	6.6937e-05	0.0398945	0.779347	5.03699
RAI1-S399P40fx_vs_Sibling	TC12002395.hg.1	4035	LRP1	LDL receptor related protein 1	5.60256e-05	0.0309822	0.779172	7.96061
RAI1-S399P40fx_vs_Sibling	TC01002777.hg.1	257194	NEGR1	neuronal growth regulator 1	6.00954e-05	0.0343746	0.775541	5.75808
RAI1-S399P40fx_vs_Sibling	TC10001691.hg.1	22841	RAB11FIP2	RAB11 family interacting protein 2	5.77851e-05	0.0324888	0.769466	6.99416
RAI1-S399P40fx_vs_Sibling	TC02002398.hg.1	79712	GTDC1	glycosyltransferase like domain containing 1	6.73608e-05	0.0402144	0.769212	4.6701
RAI1-S399P40fx_vs_Sibling	TC08001361.hg.1	55824	PAG1	phosphoprotein membrane anchor with glycosphingolipid microdomains 1	4.67648e-05	0.0238033	0.76899	4.5304
RAI1-S399P40fx_vs_Sibling	TC04000069.hg.1	23324	MAN2B2	mannosidase alpha class 2B member 2	5.2009e-05	0.0278768	0.768643	6.59788
RAI1-S399P40fx_vs_Sibling	TC09000222.hg.1	219	ALDH1B1	aldehyde dehydrogenase 1 family member B1	6.38564e-05	0.0372921	0.768358	6.66799
RAI1-S399P40fx_vs_Sibling	TC6_apd_hap1000019.hg.1	3105	HLA-A	major histocompatibility complex, class I, A	4.61025e-05	0.023374	0.767831	6.76025
RAI1-S399P40fx_vs_Sibling	TC11001416.hg.1	10335	MRVI1	murine retrovirus integration site 1 homolog	4.73949e-05	0.0242188	0.765394	5.30544
RAI1-S399P40fx_vs_Sibling	TC6_cox_hap2000026.hg.1	3105	HLA-A	major histocompatibility complex, class I, A	4.75734e-05	0.0245003	0.763823	6.77478
RAI1-S399P40fx_vs_Sibling	TC05000165.hg.1	6507	SLC1A3	solute carrier family 1 member 3	6.49895e-05	0.0380838	0.758767	4.35631
RAI1-S399P40fx_vs_Sibling	TC04000808.hg.1	57600	FNIP2	folliculin interacting protein 2	5.45361e-05	0.0297222	0.758015	5.51812
RAI1-S399P40fx_vs_Sibling	TC08000590.hg.1	6383	SDC2	syndecan 2	4.16552e-05	0.0202861	0.756996	6.5101
RAI1-S399P40fx_vs_Sibling	TC07000273.hg.1	165	AEBP1	AE binding protein 1	6.50322e-05	0.0382214	0.747179	8.42371
RAI1-S399P40fx_vs_Sibling	TC0X001143.hg.1	5255	PHKA1	phosphorylase kinase regulatory subunit alpha 1	5.80987e-05	0.0327677	0.745995	3.55636
RAI1-S399P40fx_vs_Sibling	TC02002645.hg.1	91526	ANKRD44	ankyrin repeat domain 44	7.27252e-05	0.044975	0.745703	3.63671
RAI1-S399P40fx_vs_Sibling	TC03000747.hg.1	401089	FOXL2NB	FOXL2 neighbor	6.60242e-05	0.0391523	0.742167	4.66571
RAI1-S399P40fx_vs_Sibling	TC11001106.hg.1	6309	SC5D	sterol-C5-desaturase	6.023e-05	0.0345759	0.738668	6.10452
RAI1-S399P40fx_vs_Sibling	TC17001301.hg.1	230	ALDOC	aldolase, fructose-bisphosphate C	5.47352e-05	0.0298854	0.736799	4.9843
RAI1-S399P40fx_vs_Sibling	TC10001721.hg.1	119587	CPXM2	carboxypeptidase X, M14 family member 2	5.53145e-05	0.030357	0.736505	5.8221
RAI1-S399P40fx_vs_Sibling	TC06000956.hg.1	154214	RNF217	ring finger protein 217	7.27252e-05	0.0448572	0.736072	4.87763
RAI1-S399P40fx_vs_Sibling	TC09001459.hg.1	23731	TMEM245	transmembrane protein 245	7.31154e-05	0.0454047	0.734825	6.91112
RAI1-S399P40fx_vs_Sibling	TC09000593.hg.1	5069	PAPPA	pappalysin 1	5.36823e-05	0.0291285	0.73151	8.37422
RAI1-S399P40fx_vs_Sibling	TC19002226.hg.1	55422	ZNF331	zinc finger protein 331	6.76299e-05	0.0404427	0.729119	5.06376
RAI1-S399P40fx_vs_Sibling	TC08001541.hg.1	7227	TRPS1	transcriptional repressor GATA binding 1	7.70186e-05	0.0487273	0.724192	6.7857
RAI1-S399P40fx_vs_Sibling	TC19000191.hg.1	3949	LDLR	low density lipoprotein receptor	5.53145e-05	0.0304459	0.722983	8.32986
RAI1-S399P40fx_vs_Sibling	TC01003697.hg.1	25802	LMOD1	leiomodin 1	7.54852e-05	0.0473366	0.719508	5.43779
RAI1-S399P40fx_vs_Sibling	TC04001824.hg.1	2195	FAT1	FAT atypical cadherin 1	6.24856e-05	0.0363718	0.719003	8.74201
RAI1-S399P40fx_vs_Sibling	TC02002049.hg.1	8869	ST3GAL5	ST3 beta-galactoside alpha-2,3-sialyltransferase 5	7.27252e-05	0.0450896	0.718111	4.68232
RAI1-S399P40fx_vs_Sibling	TC19000174.hg.1	3383	ICAM1	intercellular adhesion molecule 1	6.24856e-05	0.0364291	0.716181	6.05265
RAI1-S399P40fx_vs_Sibling	TC18000252.hg.1	10194	TSHZ1	teashirt zinc finger homeobox 1	7.02741e-05	0.0428672	0.711835	6.55919
RAI1-S399P40fx_vs_Sibling	TC02003729.hg.1	3676	ITGA4	integrin subunit alpha 4	7.00659e-05	0.0426	0.710139	6.53974
RAI1-S399P40fx_vs_Sibling	TC04001193.hg.1	339977	LRRC66	leucine rich repeat containing 66	7.73817e-05	0.0491791	0.705049	3.46876
RAI1-S399P40fx_vs_Sibling	TC02000078.hg.1	23175	LPIN1	lipin 1	7.41465e-05	0.0462674	0.69282	6.03854
