# Supplementary material for: Retinoic acid-induced 1 gene haploinsufficiency alters lipid metabolism and causes autophagy defects in Smith-Magenis syndrome
Source: Cell Death Dis. 2022 Nov 21;13(11):981. doi: 10.1038/s41419-022-05410-7 (PMC9678881; doi:10.1038/s41419-022-05410-7)
Supplement: Supplementary file 8 — Suppl.Table 2 [file 41419_2022_5410_MOESM8_ESM.xlsx]

## Sheet: Table S2
main class	subclass	total number	total %	CONTROLS	SMS
Glycerophosphocholines	Diacylglycerophosphocholines	123	16.8493	123	122
Triradylglycerols	Triacylglycerols	98	13.4247	98	98
Glycerophosphoethanolamines	1-alkyl,2-acylglycerophosphocholines	67	9.17808	67	67
Glycerophosphoethanolamines	Diacylglycerophosphoethanolamines	57	7.80822	57	57
Phosphosphingolipids	Ceramide phosphocholines (sphingomyelins)	46	6.30137	46	46
Glycerophosphoinositols	Diacylglycerophosphoinositols	41	5.61644	41	41
Glycerophosphoserines	Diacylglycerophosphoserines	41	5.61644	41	41
Glycerophosphocholines	Monoacylglycerophosphocholines	37	5.06849	37	37
Glycerophosphocholines	1-alkyl,2-acylglycerophosphoethanolamines	25	3.42466	24	25
Glycerophosphoglycerophosphoglycerols	Diacylglycerophosphoglycerophosphodiradylglycerols	21	2.87671	21	21
Glycerophosphoethanolamines	Monoacylglycerophosphoethanolamines	20	2.73973	20	19
Glycerophosphoglycerophosphoglycerols	Monoacylglycerophosphomonoradylglycerols	20	2.73973	20	20
Ceramides	N-acylsphingosines (ceramides)	18	2.46575	18	18
Glycerophosphoglycerols	Diacylglycerophosphoglycerols	15	2.05479	15	14
Sterols	Steryl esters	15	2.05479	15	15
Acidic glycosphingolipids	Gangliosides	13	1.78082	13	13
Glycerophosphoethanolamines	1-(1Z-alkenyl),2-acylglycerophosphoethanolamines	12	1.64384	11	12
Glycerophosphocholines	Monoalkylglycerophosphocholines	11	1.50685	11	11
Neutral glycosphingolipids	Galbeta1-4GlcNAcbeta1-3Galbeta1-4Glc- (Neolacto series)	9	1.23288	9	9
Glycerophosphates	Diacylglycerophosphates	5	0.684932	5	5
Glycerophosphoinositols	Monoacylglycerophosphoinositols	5	0.684932	5	4
Glycerophosphoethanolamines	Monoalkylglycerophosphoethanolamines	5	0.684932	5	5
Glycerophosphoserines	Monoacylglycerophosphoserines	4	0.547945	4	4
Neutral glycosphingolipids	Simple Glc series	4	0.547945	4	4
Neutral glycosphingolipids	Gal- (Gala series)	3	0.410959	3	3
Ceramides	N-acylsphinganines (dihydroceramides)	3	0.410959	3	3
Glycerophosphocholines	1Z-alkenylglycerophosphocholines	2	0.273973	2	2
Glycerophosphates	Monoacylglycerophosphates	2	0.273973	2	2
Ceramides	Ceramide 1-phosphates	1	0.136986	1	1
Sterols	Cholesterol and derivatives	1	0.136986	1	1
Diradylglycerols	Diacylglycerols	1	0.136986	1	1
Neutral glycosphingolipids	GalNAcbeta1-3Galalpha1-4Galbeta1-4Glc- (Globo series)	1	0.136986	1	1
Glycerophosphates	Monoalkylglycerophosphates	1	0.136986	1	1
Sphingoid bases	Sphing-4-enines (Sphingosines)	1	0.136986	1	1
Sphingoid bases	Sphinganines	1	0.136986	1	1
Sphingoid bases	Sphingoid base homologs and variants	1	0.136986	1	1
	Total	730		728	726
