# Supplementary material for: Retinoic acid-induced 1 gene haploinsufficiency alters lipid metabolism and causes autophagy defects in Smith-Magenis syndrome
Source: Cell Death Dis. 2022 Nov 21;13(11):981. doi: 10.1038/s41419-022-05410-7 (PMC9678881; doi:10.1038/s41419-022-05410-7)
Supplement: Supplementary file 9 — Suppl.Table 3 [file 41419_2022_5410_MOESM9_ESM.xlsx]

## Sheet: Table S3
m/z@RT	category	main class	subclass	subclass-abbreviation	bulk	identified chains	name	Volcano Plot legend	formula	adduct formula	adduct	lib m/z	exact mass	ppm	avg RT	min RT	max RT	ident count	confidence	iso. pat. score	num frag matches	fragment score	score	CTRL 1	CTRL 2	CTRL 3	CTRL 4	CTRL 5	CTRL 6	CTRL 7	CTRL 8	CTRL 9	CTRL 10	CTRL 11	CTRL 12	CTRL 13	CTRL 14	CTRL 15	CTRL 16	CTRL 17	CTRL 18	SMS 1	SMS 2	SMS 3	SMS 4	SMS 5	SMS 6	SMS 7	SMS 8
674.5122@15.46	Glycerophospholipids	Glycerophosphoethanolamines	1-(1Z-alkenyl),2-acylglycerophosphoethanolamines	P-PE	P-PE(32:1)		O-PE(32:2)	O-PE_1	C37H72NO7P	C37H73NO7P	[M+H]+	674.512	673.505	0.4	15.46	14.8956	15.9153	42	4	82.27	2	88.21	98.19	1830650	3063500	4510720	1109140	1180010	2337860	611654	784536	1077330	958920	459855	581163	7367830	13585900	10456400	7503890	3409620	2322170	4771210	5964130	3577740	2537490	4247230	2513560	2813170	2303880
722.5117@15.76	Glycerophospholipids	Glycerophosphoethanolamines	1-(1Z-alkenyl),2-acylglycerophosphoethanolamines	P-PE	P-PE(36:5)		O-PE(36:6)	O-PE_2	C41H72NO7P	C41H73NO7P	[M+H]+	722.512	721.505	0.2	15.76	15.0562	16.2464	42	4	94.62	2	82.93	98.74	22369500	39099100	46536800	15601700	16154600	23424400	16196100	16225600	21962900	12126000	11621900	8599960	57246900	116032000	88141100	59930000	29269000	21497400	53408300	52977200	50237700	26042300	45273000	36285300	26852100	26080000
700.5275@15.99	Glycerophospholipids	Glycerophosphoethanolamines	1-(1Z-alkenyl),2-acylglycerophosphoethanolamines	P-PE	P-PE(34:2)		O-PE(34:3)	O-PE_3	C39H74NO7P	C39H75NO7P	[M+H]+	700.528	699.52	0.1	15.99	15.2841	16.3698	42	4	53.29	2	82.59	96.75	4859620	7375780	11229600	2865110	2310470	4876400	1872430	2690920	2582150	781697	1538380	871446	7244220	12507600	12552100	7267660	4136320	2367150	9139170	9484230	8263790	5470550	9047280	6502280	5579120	6030710
676.5279@16.23	Glycerophospholipids	Glycerophosphoethanolamines	1-(1Z-alkenyl),2-acylglycerophosphoethanolamines	P-PE	P-PE(32:0)		O-PE(32:1)	O-PE_4	C37H74NO7P	C37H75NO7P	[M+H]+	676.528	675.52	0.5	16.23	16.0824	16.5592	34	4	0	2	87.28	93.74	291477		955207	826649	1054380	2182330			487804			116090		629903	1459890	1117190			1404420	1462090	1897140	928725	2834420	505173	1091480	1093160
724.5268@16.37	Glycerophospholipids	Glycerophosphoethanolamines	1-(1Z-alkenyl),2-acylglycerophosphoethanolamines	P-PE	P-PE(36:4)		O-PE(36:5)	O-PE_5	C41H74NO7P	C41H75NO7P	[M+H]+	724.528	723.52	1	16.37	15.9411	17.2963	42	4	71.27	3	87.8	95.91	203270000	314029000	376098000	143207000	141372000	193685000	134341000	148892000	216152000	130406000	107721000	84945700	237692000	505969000	384379000	298494000	179245000	135681000	381395000	391883000	350713000	198459000	286176000	231187000	195359000	185657000
702.5431@16.64	Glycerophospholipids	Glycerophosphoethanolamines	1-(1Z-alkenyl),2-acylglycerophosphoethanolamines	P-PE	P-PE(34:1)		O-PE(34:2)	O-PE_6	C39H76NO7P	C39H77NO7P	[M+H]+	702.543	701.536	0.2	16.64	16.0556	17.4295	42	4	98.89	2	86.48	99.21	80786800	136610000	152201000	59218700	55768000	80264400	47285500	46861300	69507400	32766600	31648200	24862800	135085000	298857000	219680000	154053000	85622400	64318600	171278000	171430000	157735000	83037700	124419000	99922900	88650200	83471900
726.5432@16.71	Glycerophospholipids	Glycerophosphoethanolamines	1-(1Z-alkenyl),2-acylglycerophosphoethanolamines	P-PE	P-PE(36:3)		O-PE(36:4)	O-PE_7	C41H76NO7P	C41H77NO7P	[M+H]+	726.543	725.536	0.1	16.71	16.5406	16.9751	42	4	95.61	3	84.85	99.01	2729650	7202810	4849560	2273500	2711670	4969890	4724890	3953700	5359560	1782000	2543950	1975020	7298290	11884900	7979530	3798260	4232630	2957740	8830090	5805420	8664080	4205420	5654500	1874110	4689190	2144260
750.5417@16.79	Glycerophospholipids	Glycerophosphoethanolamines	1-(1Z-alkenyl),2-acylglycerophosphoethanolamines	P-PE	P-PE(38:5)		O-PE(38:6)	O-PE_8	C43H76NO7P	C43H77NO7P	[M+H]+	750.543	749.536	2	16.79	16.4363	17.6558	42	4	73.31	2	79.18	91.72	223204000	371139000	398114000	150550000	146593000	213021000	205486000	207164000	286747000	147821000	137752000	108770000	188025000	399335000	282911000	197094000	120797000	91041400	431150000	444195000	411161000	208126000	310471000	246980000	239057000	234919000
752.5587@17.31	Glycerophospholipids	Glycerophosphoethanolamines	1-(1Z-alkenyl),2-acylglycerophosphoethanolamines	P-PE	P-PE(38:4)		O-PE(38:5)	O-PE_9	C43H78NO7P	C43H79NO7P	[M+H]+	752.559	751.552	0.2	17.31	16.9236	18.1351	42	4	99.61	3	83.34	99.07	247741000	402013000	422004000	170756000	165876000	258247000	206291000	225495000	317196000	182806000	145681000	115878000	218264000	424292000	317451000	248144000	149905000	117254000	478798000	497829000	439675000	228507000	342587000	270673000	256327000	252458000
730.5744@17.40	Glycerophospholipids	Glycerophosphoethanolamines	1-(1Z-alkenyl),2-acylglycerophosphoethanolamines	P-PE	P-PE(36:1)		O-PE(36:2)	O-PE_10	C41H80NO7P	C41H81NO7P	[M+H]+	730.574	729.567	0.1	17.4	17.1596	18.0624	42	4	98.06	2	86.4	99.18	24432800	45644300	47123900	19093400	18902600	25927300	16240900	16707400	26347100	13337100	10189000	8474450	35304000	78325400	59565500	42341900	20647100	14660300	50478000	55567400	45570300	22935500	35693800	30884800	27807700	26064400
778.5742@17.49	Glycerophospholipids	Glycerophosphoethanolamines	1-(1Z-alkenyl),2-acylglycerophosphoethanolamines	P-PE	P-PE(40:5)		O-PE(40:6)	O-PE_11	C45H80NO7P	C45H81NO7P	[M+H]+	778.574	777.567	0.4	17.49	17.1452	18.193	42	4	96.17	3	83	98.65	88517300	141058000	158113000	60732400	59824100	87875900	96230100	105229000	149041000	80461700	65264400	48712600	44070700	93041000	68574300	47676400	26849600	20479000	142333000	155333000	141272000	61553300	99049500	74698800	93028100	89395600
780.5880@17.67	Glycerophospholipids	Glycerophosphoethanolamines	1-(1Z-alkenyl),2-acylglycerophosphoethanolamines	P-PE	P-PE(40:4)		O-PE(40:5)	O-PE_12	C45H82NO7P	C45H83NO7P	[M+H]+	780.59	779.583	2.8	17.67	17.1692	18.4652	42	4	38.01	3	86.76	88.07	46822000	79240500	83926500	32441900	35164500	52043200	49259100	53189700	72477600	39097400	35498300	25785500	23813000	50673200	34099800	27259400	16484500	14016000	85459500	84530100	77436100	35511800	59230800	44745900	54574200	56714900
646.4825@14.76	Glycerophospholipids	Glycerophosphoethanolamines	1-alkyl,2-acylglycerophosphoethanolamines	O-PE	O-PE(30:1)	14:0	PE(O-16:1_14:0) or PE(P-16:0_14:0)	O-PE_13	C35H70NO7P	C35H69NO7P	[M-H]-	646.482	647.489	1.2	14.76	14.4802	15.1549	29	3	0	3	83.66	74.13	48494.9	142131	83062.1			49606.7							60574.7	79328.5	58924.4				196258	187033	186908	66541.8	183169	100224	76574.4	60846.3
672.4984@15.43	Glycerophospholipids	Glycerophosphoethanolamines	1-alkyl,2-acylglycerophosphoethanolamines	O-PE	O-PE(32:2)	16:1	PE(O-16:1_16:1) or PE(P-16:0_16:1)	O-PE_14	C37H72NO7P	C37H71NO7P	[M-H]-	672.497	673.505	1.6	15.43	14.9094	16.1511	42	3	85.64	2	82.61	78.08	1751700	2884360	3125890	1377760	1216100	1695700	1112620	1198880	1439390	848827	637155	572657	4228530	8557610	6337150	4349810	2471960	1775780	3783970	4132900	3471590	1907680	2860350	2452650	2235570	1945290
696.4986@15.68	Glycerophospholipids	Glycerophosphoethanolamines	1-alkyl,2-acylglycerophosphoethanolamines	O-PE	O-PE(34:4)	18:3	PE(O-16:1_18:3) or PE(P-16:0_18:3)	O-PE_15	C39H72NO7P	C39H71NO7P	[M-H]-	696.497	697.505	1.7	15.68	15.0865	16.1084	29	3	97.57	4	90.33	79.36			233630			96655		25810.1	54404.3				203861	482358	392052	185761	37994.8	57545	178105	227249	190410	45746.6	72094.2			70019.2
720.4984@15.76	Glycerophospholipids	Glycerophosphoethanolamines	1-alkyl,2-acylglycerophosphoethanolamines	O-PE	O-PE(36:6)	20:5	PE(O-16:1_20:5) or PE(P-16:0_20:5)	O-PE_16	C41H72NO7P	C41H71NO7P	[M-H]-	720.497	721.505	1.4	15.76	15.1134	16.3045	42	3	93.76	2	87.57	78.79	11275000	18154400	21231900	7923940	8211160	10619100	7162890	7698540	10596500	6517630	5666580	4758160	26054300	53920800	39488400	28502600	15309600	10750900	23308700	26277900	23326300	13098200	20302600	16495500	12390300	12647700
674.5139@16.19	Glycerophospholipids	Glycerophosphoethanolamines	1-alkyl,2-acylglycerophosphoethanolamines	O-PE	O-PE(32:1)	16:0	PE(O-16:1_16:0) or PE(P-16:0_16:0)	O-PE_17	C37H74NO7P	C37H73NO7P	[M-H]-	674.513	675.52	1.3	16.19	16.086	16.62	42	3	0	4	82.52	66.52	808527	1096370	1184310	955979	1038960	1176940	529241	625697	760254	379919	330540	303837	817822	1733710	1061250	689051	469010	187939	1796270	1524950	1592080	902986	1540980	1254000	983613	1428210
704.5604@16.24	Glycerophospholipids	Glycerophosphoethanolamines	1-alkyl,2-acylglycerophosphoethanolamines	O-PE	O-PE(34:0)	16:0	PE(O-18:0_16:0)	O-PE_18	C39H80NO7P	C39H79NO7P	[M-H]-	704.56	705.567	0.6	16.24	15.7795	16.6936	42	3	97.9	4	90.11	79.38	281282	541671	519878	212642	262342	355067	616907	388343	880365	273147	251821	171499	502329	1052940	882154	493340	298867	177211	397036	537388	554017	186213	453905	260131	157787	452843
722.5141@16.32	Glycerophospholipids	Glycerophosphoethanolamines	1-alkyl,2-acylglycerophosphoethanolamines	O-PE	O-PE(36:5)	20:4	PE(O-16:1_20:4) or PE(P-16:0_20:4)	O-PE_19	C41H74NO7P	C41H73NO7P	[M-H]-	722.513	723.52	1.5	16.32	15.9355	16.8965	42	3	91.9	4	90.53	78.99	86198900	128815000	139831000	61645600	58789500	85787100	65044400	69001500	90196600	58358900	50779100	41576400	101987000	195142000	146446000	117243000	75929400	62390000	149021000	162834000	148245000	87690900	126428000	104924000	84883300	83906500
746.5142@16.42	Glycerophospholipids	Glycerophosphoethanolamines	1-alkyl,2-acylglycerophosphoethanolamines	O-PE	O-PE(38:7)	22:6	PE(O-16:1_22:6) or PE(P-16:0_22:6)	O-PE_20	C43H74NO7P	C43H73NO7P	[M-H]-	746.513	747.52	1.6	16.42	15.6396	16.9838	42	3	96.24	4	90.46	79.3	41506500	64113700	70510800	29362000	27916400	39105100	47991800	51079000	69935300	37748000	33103900	26791400	57312100	107865000	81249100	51911300	29541000	22460800	81073900	86839100	81940700	41821100	60445500	52459700	57259300	55949400
710.5138@16.45	Glycerophospholipids	Glycerophosphoethanolamines	1-alkyl,2-acylglycerophosphoethanolamines	O-PE	O-PE(35:4)	19:3	PE(O-16:1_19:3) or PE(P-16:0_19:3)	O-PE_21	C40H74NO7P	C40H73NO7P	[M-H]-	710.513	711.52	1.1	16.45	16.0282	16.8279	34	3	0	3	89.7	64.49	62417.9	167460	86271.2					29284.9	71215			23028.4	285607	505420	417284	166805	65277.8	49156.2	87397.4	94779.6	141727	51608	42138.8	66820.1	42564.1	96738.6
752.5589@16.53	Glycerophospholipids	Glycerophosphoethanolamines	1-alkyl,2-acylglycerophosphoethanolamines	O-PE	O-PE(38:4)	20:4	PE(O-18:0_20:4)	O-PE_22	C43H80NO7P	C43H79NO7P	[M-H]-	752.56	753.567	1.4	16.53	16.1221	16.8959	42	3	97.81	5	90.31	79.37	281356	502960	383869	153853	187741	237991	540379	655346	785678	455683	336245	188360	345460	495989	577004	400681	122763	114643	459963	683604	436971	180010	380134	189682	251319	357195
748.5286@16.86	Glycerophospholipids	Glycerophosphoethanolamines	1-alkyl,2-acylglycerophosphoethanolamines	O-PE	O-PE(38:6)	20:4	PE(O-18:2_20:4) or PE(P-18:1_20:4)	O-PE_23	C43H76NO7P	C43H75NO7P	[M-H]-	748.529	749.536	0.1	16.86	16.4677	17.6208	42	3	75.46	4	89.51	75.09	93551400	142511000	156208000	67733700	65619000	92170300	83956700	89246300	117396000	70806700	61896000	49685600	80487400	147869000	114024000	82893800	53032900	41770700	158367000	170711000	163986000	87095700	127166000	105058000	100296000	97771300
726.5450@17.06	Glycerophospholipids	Glycerophosphoethanolamines	1-alkyl,2-acylglycerophosphoethanolamines	O-PE	O-PE(36:3)	18:1	PE(O-18:2_18:1) or PE(P-18:1_18:1)	O-PE_24	C41H78NO7P	C41H77NO7P	[M-H]-	726.544	727.552	1	17.06	16.6364	17.7288	42	3	79.35	3	85.27	78.11	15144800	22926400	25772700	10889400	10671700	14920800	8228280	9116450	12147600	6854350	6196760	5054360	17754900	32985300	25564800	19602400	11949200	9216920	26003800	28435100	26152300	15267900	22105400	17191300	16065500	15819800
714.5454@17.16	Glycerophospholipids	Glycerophosphoethanolamines	1-alkyl,2-acylglycerophosphoethanolamines	O-PE	O-PE(35:2)	17:0	PE(O-18:2_17:0) or PE(P-18:1_17:0)	O-PE_25	C40H78NO7P	C40H77NO7P	[M-H]-	714.544	715.552	1.5	17.16	16.5313	17.6792	42	3	88.47	4	89.3	75.81	4372950	6303550	6858340	3253730	3022870	3983460	2107960	2366200	3193840	1727480	1640020	1412600	6872580	11698000	9163730	7139120	4239720	3211530	6742420	7773060	6667420	4007760	5624130	4790980	3978120	3662940
750.5456@17.32	Glycerophospholipids	Glycerophosphoethanolamines	1-alkyl,2-acylglycerophosphoethanolamines	O-PE	O-PE(38:5)	20:4	PE(O-18:1_20:4) or PE(P-18:0_20:4)	O-PE_26	C43H78NO7P	C43H77NO7P	[M-H]-	750.544	751.552	1.7	17.32	16.9367	17.8381	42	3	90.61	4	89.98	78.98	92010200	128772000	138787000	66573400	66366800	91073100	79624900	85934800	107181000	68229300	60896600	48975400	77798800	136615000	104471000	85097600	60195400	49553400	145261000	154741000	143234000	88105600	119871000	102830000	92013300	92680000
754.5714@17.36	Glycerophospholipids	Glycerophosphoethanolamines	1-alkyl,2-acylglycerophosphoethanolamines	O-PE	O-PE(36:1)		O-PE(36:1)	O-PE_27	C41H82NO7P	C41H82NO7NaP	[M+Na]+	754.572	731.583	0.9	17.36	16.6465	18.069	42	3	98.66	4	90.25	79.27	36260500	58189200	58638600	24104900	23802200	31975100	29005200	29111600	43739300	27333100	21165200	15221900	29973700	66514400	46906600	35943600	21446400	15449600	65086500	70221300	65317600	28461600	47807000	35514200	37800300	37791100
728.5612@17.42	Glycerophospholipids	Glycerophosphoethanolamines	1-alkyl,2-acylglycerophosphoethanolamines	O-PE	O-PE(36:2)	18:1	PE(O-18:1_18:1) or PE(P-18:0_18:1)	O-PE_28	C41H80NO7P	C41H79NO7P	[M-H]-	728.56	729.567	1.6	17.42	17.1364	17.9741	42	3	80.7	7	89.68	78.16	12861000	18727400	20830300	9263260	9336360	12216200	7723780	8162420	11113300	6070830	5529350	4504120	17249600	32351600	24356300	18076500	11365000	8822920	20599600	22182800	20461100	11955700	16997300	14207900	13072400	12652100
776.5600@17.50	Glycerophospholipids	Glycerophosphoethanolamines	1-alkyl,2-acylglycerophosphoethanolamines	O-PE	O-PE(40:6)	22:5	PE(O-18:1_22:5) or PE(P-18:0_22:5)	O-PE_29	C45H80NO7P	C45H79NO7P	[M-H]-	776.56	777.567	0.1	17.5	17.1472	17.9611	42	3	68.13	4	90.39	73.82	35578300	50383000	54068100	24770500	24884200	35551600	38799500	41568700	52958000	32233500	27502800	22726000	18367200	31824700	24284900	17790300	12458700	9912980	49866800	51540800	49364000	26944300	37288800	32319400	37324300	37771400
780.5904@17.57	Glycerophospholipids	Glycerophosphoethanolamines	1-alkyl,2-acylglycerophosphoethanolamines	O-PE	O-PE(40:4)	22:3	PE(O-18:1_22:3) or PE(P-18:0_22:3)	O-PE_30	C45H84NO7P	C45H83NO7P	[M-H]-	780.591	781.598	1.1	17.57	17.1673	17.6109	42	3	98.02	4	88.55	78.92	350658	502485	427101	302970	164849	324129	521693	627508	527451	246703	362996	225891	114952	198180	346649	227457	144128	102576	391250	537357	434613	296631	335209	319088	534234	526767
754.5756@17.58	Glycerophospholipids	Glycerophosphoethanolamines	1-alkyl,2-acylglycerophosphoethanolamines	O-PE	O-PE(38:3)	20:1	PE(O-18:2_20:1) or PE(P-18:1_20:1)	O-PE_31	C43H82NO7P	C43H81NO7P	[M-H]-	754.576	755.583	0	17.58	16.9453	18.0811	42	3	63.49	6	91.71	77.43	2197530	3239790	3410030	1454280	1492080	1933030	2044090	2319720	2966500	1421580	1336240	968232	1615910	3066720	2336340	1692760	1042400	770305	3439570	3775760	3561820	1867690	2781080	2252050	2788690	2776660
782.6071@18.01	Glycerophospholipids	Glycerophosphoethanolamines	1-alkyl,2-acylglycerophosphoethanolamines	O-PE	O-PE(40:3)	22:1	PE(O-18:2_22:1) or PE(P-18:1_22:1)	O-PE_32	C45H86NO7P	C45H85NO7P	[M-H]-	782.607	783.614	0.2	18.01	17.3445	18.553	42	3	0	1	63.97	66.4	930725	1447680	1525800	600221	587365	856316	942434	1051210	1331160	724035	675923	453115	541364	1123860	847709	731139	356118	243784	1557620	1758180	1705180	736128	1156600	935442	1322780	1305330
794.6085@18.03	Glycerophospholipids	Glycerophosphoethanolamines	1-alkyl,2-acylglycerophosphoethanolamines	O-PE	O-PE(41:4)	23:3	PE(O-18:1_23:3) or PE(P-18:0_23:3)	O-PE_33	C46H86NO7P	C46H85NO7P	[M-H]-	794.607	795.614	2	18.03	17.6408	18.3951	38	3	96.94	4	90.39	78.97	100338	205662	258255	80875.5	78977.4	154276	113797	145446	256132	131373	85988.1	26515.7	46897.6	96126.9	66551				257027	301284	298581	115698	243547	117815	210164	224479
808.6239@18.27	Glycerophospholipids	Glycerophosphoethanolamines	1-alkyl,2-acylglycerophosphoethanolamines	O-PE	O-PE(42:4)	24:3	PE(O-18:1_24:3) or PE(P-18:0_24:3)	O-PE_34	C47H88NO7P	C47H87NO7P	[M-H]-	808.622	809.63	1.7	18.27	17.6685	18.8352	41	3	81.92	4	90.57	77.63	318321	560536	715358	200072	212774	289634	322013	417720	602556	204849	219133	93498.5	148191	436688	200649	147935	63559.3		839933	906146	838970	337765	456824	420517	478972	488098
810.6397@18.49	Glycerophospholipids	Glycerophosphoethanolamines	1-alkyl,2-acylglycerophosphoethanolamines	O-PE	O-PE(42:3)	24:1	PE(O-18:2_24:1) or PE(P-18:1_24:1)	O-PE_35	C47H90NO7P	C47H89NO7P	[M-H]-	810.638	811.645	1.8	18.49	17.9289	18.9068	41	3	92.59	8	91.69	76.28	230892	408312	468157	166042	136505	203405	105707	110149	152390	93109.8	27535.2		60601.3	385687	304980	156029	77666.7	34777.2	775562	728339	707999	311850	537729	437135	345796	307415
836.6549@18.76	Glycerophospholipids	Glycerophosphoethanolamines	1-alkyl,2-acylglycerophosphoethanolamines	O-PE	O-PE(44:4)	26:3	PE(O-18:1_26:3) or PE(P-18:0_26:3)	O-PE_36	C49H92NO7P	C49H91NO7P	[M-H]-	836.654	837.661	1.3	18.76	18.5615	19.1153	6	3	79.05	4	89.98	73.35																			87852.9	168821	107080		27825.2			31177.5
812.6554@18.89	Glycerophospholipids	Glycerophosphoethanolamines	1-alkyl,2-acylglycerophosphoethanolamines	O-PE	O-PE(42:2)	24:1	PE(O-18:1_24:1) or PE(P-18:0_24:1)	O-PE_37	C47H92NO7P	C47H91NO7P	[M-H]-	812.654	813.661	1.9	18.89	18.518	19.5027	35	3	81.84	4	79.38	75.06	130949	286333	269531		30519.3	68996			52723.4				49770.8	276720	258363	152940	75612.4		449926	519961	494376	243629	348485	264371	211597	201585
636.4964@12.08	Glycerophospholipids	Glycerophosphocholines	1-alkyl,2-acylglycerophosphocholines	O-PC	O-PC(26:0)		O-PC(26:0)	O-PC_1	C34H70NO7P	C34H71NO7P	[M+H]+	636.496	635.489	0.2	12.08	11.5393	12.5581	42	3	94.25	6	93.71	74.16	391328	574770	728968	145523	180976	297082	417868	374686	521086	317079	190926	137825	124137	508884	306706	308164	169168	87482	907780	1157650	761329	393340	616742	535803	748573	674647
684.4965@12.83	Glycerophospholipids	Glycerophosphocholines	1-alkyl,2-acylglycerophosphocholines	O-PC	O-PC(30:4)		O-PC(30:4)	O-PC_2	C38H70NO7P	C38H71NO7P	[M+H]+	684.496	683.489	0.4	12.83	12.5068	13.1763	42	3	96.3	5	91.58	78.86	306009	366828	243691	181382	24603.2	160261	292574	298804	362522	233191	132870	127376	150796	339486	171400	141062	87601.1	67714.6	673299	751103	725524	289956	481569	322454	281094	343285
712.5275@13.60	Glycerophospholipids	Glycerophosphocholines	1-alkyl,2-acylglycerophosphocholines	O-PC	O-PC(32:4)		O-PC(32:4)	O-PC_3	C40H74NO7P	C40H75NO7P	[M+H]+	712.528	711.52	0.1	13.6	13.1347	14.3038	42	3	96.12	11	91.5	79.02	4264830	6978080	7710290	2472480	2423550	3553600	2937480	2669330	3500770	2210220	1816530	1379280	2232740	4426570	3242760	2297720	1638110	1477490	10318800	11341300	9430210	3883300	6655970	5240330	4356500	4382600
636.4965@13.77	Glycerophospholipids	Glycerophosphocholines	1-alkyl,2-acylglycerophosphocholines	O-PC	O-PC(26:0)		O-PC(26:0)	O-PC_4	C34H70NO7P	C34H71NO7P	[M+H]+	636.496	635.489	0.4	13.77	13.4119	13.869	42	3	92.96	3	67.67	75.87	938935	906412	1026150	970379	656893	829098	856546	646913	855680	760486	866324	599345	800506	1298100	1268460	1036910	665288	642990	1008180	1117920	949875	792551	1005600	923096	832889	784374
762.6352@13.85	Glycerophospholipids	Glycerophosphocholines	1-alkyl,2-acylglycerophosphocholines	O-PC	O-PC(35:0)		O-PC(35:0)	O-PC_5	C43H88NO7P	C43H89NO7P	[M+H]+	762.637	761.63	2.5	13.85	13.3928	14.2856	42	3	85.73	6	90.26	75.17	2152670	2628380	2830320	2124660	1373260	2134440	1633110	1408110	2000030	2288610	1705190	1376630	2171130	3998090	3127100	2489320	1906800	1561720	2788760	3067350	2558350	1854420	2507260	2294330	2138060	1955880
678.5433@14.02	Glycerophospholipids	Glycerophosphocholines	1-alkyl,2-acylglycerophosphocholines	O-PC	O-PC(29:0)		O-PC(29:0)	O-PC_6	C37H76NO7P	C37H77NO7P	[M+H]+	678.543	677.536	0.1	14.02	13.4161	14.8245	42	3	95.84	4	90.35	79.26	8220000	15880900	18208100	5361140	5134100	7497010	6067070	6453900	8927470	4472510	4107490	2957600	6753720	15928800	10342800	8250580	4708800	3636610	17067900	18946000	15364500	7448030	12556800	9435530	8313720	7481900
690.5434@14.04	Glycerophospholipids	Glycerophosphocholines	1-alkyl,2-acylglycerophosphocholines	O-PC	O-PC(30:1)		O-PC(30:1)	O-PC_7	C38H76NO7P	C38H77NO7P	[M+H]+	690.543	689.536	0.2	14.04	13.4872	14.3371	42	3	83.18	9	86.24	76.84	3921080	7357800	7818350	2361070	2226500	3136030	2762910	3043770	4355080	2031980	2262650	1565110	2483390	6303310	4949620	3587770	1973580	1529970	8139040	9653320	7993830	4236190	6053000	4539380	4677620	3793760
726.5433@14.34	Glycerophospholipids	Glycerophosphocholines	1-alkyl,2-acylglycerophosphocholines	O-PC	O-PC(33:4)		O-PC(33:4)	O-PC_8	C41H76NO7P	C41H77NO7P	[M+H]+	726.543	725.536	0.1	14.34	13.8902	14.9331	42	3	94.66	6	79.28	73.5	2284510	3756140	3759110	1404620	1251450	1849850	1990230	1893020	2495780	1336650	1196160	907726	1213440	2624960	1659340	1274110	693570	656099	4057620	4219830	4068190	1580850	2759680	1881540	1863860	1900120
702.5411@14.59	Glycerophospholipids	Glycerophosphocholines	1-alkyl,2-acylglycerophosphocholines	O-PC	O-PC(31:2)		O-PC(31:2)	O-PC_9	C39H76NO7P	C39H77NO7P	[M+H]+	702.543	701.536	3	14.59	13.9262	15.0028	42	3	94.91	4	69.81	76.09	1745400	2076090	2811760	1135980	1045530	1560610	1018130	1303380	1812320	795506	1115670	1192750	1408160	3002610	1656920	1382150	869233	996816	3483870	3527980	3563460	1972320	3221640	5087820	2295070	2073750
690.5433@14.62	Glycerophospholipids	Glycerophosphocholines	1-alkyl,2-acylglycerophosphocholines	O-PC	O-PC(30:1)		O-PC(30:1)	O-PC_10	C38H76NO7P	C38H77NO7P	[M+H]+	690.543	689.536	0.1	14.62	14.2415	15.282	42	3	89.81	4	88.25	78.2	10019400	16961700	19790400	8380810	7856590	11298100	10032100	9770030	15276500	6634640	5868000	5025990	13820400	28062500	21045600	14211000	7982240	5989490	16478700	16846100	15925900	8115740	13462700	10924800	10401200	10352100
738.5423@14.72	Glycerophospholipids	Glycerophosphocholines	1-alkyl,2-acylglycerophosphocholines	O-PC	O-PC(34:5)		O-PC(34:5)	O-PC_11	C42H76NO7P	C42H77NO7P	[M+H]+	738.543	737.536	1.3	14.72	14.2613	15.1137	42	3	97.09	5	88.68	78.94	2443460	3887350	4202110	1561680	1579880	2492550	2050130	1908470	2870210	1451040	1272290	969124	1458630	2660960	2022030	1877520	750576	807870	5288350	5956570	6471260	2433450	3920460	3060250	2436520	2528020
716.5587@14.80	Glycerophospholipids	Glycerophosphocholines	1-alkyl,2-acylglycerophosphocholines	O-PC	O-PC(32:2)		O-PC(32:2)	O-PC_12	C40H78NO7P	C40H79NO7P	[M+H]+	716.559	715.552	0.2	14.8	14.0081	14.8996	42	3	78.53	7	89.73	73.63	890482	2072880	3127950	1009680	1015590	1571730	1235830	1944210	2528100	1471430	735491	995826	954884	3406630	2529630	1828950	782179	746006	2105000	2273080	3351430	1880340	1941190	1946410	1779350	2230490
692.5580@14.85	Glycerophospholipids	Glycerophosphocholines	1-alkyl,2-acylglycerophosphocholines	O-PC	O-PC(30:0)		O-PC(30:0)	O-PC_13	C38H78NO7P	C38H79NO7P	[M+H]+	692.559	691.552	1.3	14.85	14.1767	15.7015	42	3	93.55	4	87.03	78.94	31655500	54276000	59545900	23401600	23386000	33193800	37990100	40827000	57302800	25613700	24653400	19445100	42783400	90575100	66283500	48414700	26575800	19929800	40896500	45677200	42283400	20039400	31672400	26139900	28917400	28656500
740.5588@15.00	Glycerophospholipids	Glycerophosphocholines	1-alkyl,2-acylglycerophosphocholines	O-PC	O-PC(34:4)		O-PC(34:4)	O-PC_14	C42H78NO7P	C42H79NO7P	[M+H]+	740.559	739.552	0.1	15	14.3135	15.3465	42	3	94.69	4	89.5	77.99	4824040	7856380	7099200	2704910	2426010	4181780	4951330	5344250	6382910	3137840	3042640	2607540	2238980	3877850	3723600	2169570	1456450	1409760	7949210	8393340	8726990	3437100	4781480	4113340	4328570	4352810
704.5587@15.26	Glycerophospholipids	Glycerophosphocholines	1-alkyl,2-acylglycerophosphocholines	O-PC	O-PC(31:1)		O-PC(31:1)	O-PC_15	C39H78NO7P	C39H79NO7P	[M+H]+	704.559	703.552	0.3	15.26	14.2654	15.9639	42	3	99.09	4	81.02	78.96	15239300	26289800	31397300	12879000	12600600	17035200	13903600	15234300	19401700	9855010	9402130	6829540	19260800	36971200	27761700	20184600	11712700	8927530	25895000	27847600	24771600	13262100	20634300	16702400	16668600	15218200
716.5586@15.32	Glycerophospholipids	Glycerophosphocholines	1-alkyl,2-acylglycerophosphocholines	O-PC	O-PC(32:2)		O-PC(32:2)	O-PC_16	C40H78NO7P	C40H79NO7P	[M+H]+	716.559	715.552	0.4	15.32	14.2883	16.2354	42	3	64.47	5	88.28	74.3	32893400	55288100	62295000	24087800	23780200	34559800	33408300	36778400	48070300	23857800	21010700	15805600	42801000	88777500	66439300	43905800	26813800	20330500	57100800	63348400	55198100	31070300	46482900	36002800	37315600	35476200
706.5734@15.52	Glycerophospholipids	Glycerophosphocholines	1-alkyl,2-acylglycerophosphocholines	O-PC	O-PC(31:0)		O-PC(31:0)	O-PC_17	C39H80NO7P	C39H81NO7P	[M+H]+	706.574	705.567	1.5	15.52	14.6655	16.2124	42	3	98.85	13	91.34	79.51	19617300	31239800	37587400	15821600	15720400	21798700	26005200	26754400	36377900	17531500	15983500	11991800	31668100	63000000	45591400	35602700	19633600	14620500	26739300	28910600	29670200	15360800	23784500	19870500	19770200	18571600
766.5742@15.55	Glycerophospholipids	Glycerophosphocholines	1-alkyl,2-acylglycerophosphocholines	O-PC	O-PC(36:5)		O-PC(36:5)	O-PC_18	C44H80NO7P	C44H81NO7P	[M+H]+	766.574	765.567	0.4	15.55	14.849	15.6774	42	3	0	5	88.28	74.41	4119690	6782080	6531630	3613400	1351870	3785330	4253420	3343460	5368010	4100530	2850970	2340000	1904720	3714560	1895990	2886780	2030030	1299540	4595930	9142020	5698660	2223990	5647310	3324560	5243940	5138560
764.5586@15.57	Glycerophospholipids	Glycerophosphocholines	1-alkyl,2-acylglycerophosphocholines	O-PC	O-PC(36:6)		O-PC(36:6)	O-PC_19	C44H78NO7P	C44H79NO7P	[M+H]+	764.559	763.552	0.4	15.57	14.7195	16.2429	42	3	96.48	8	90.94	79.31	13030500	24253400	25088300	10513600	10055500	14426900	13700400	14609800	21838100	11538300	9797460	7850920	20598900	40444900	29255700	20880900	11827100	9302910	34921300	34821200	32479000	17761900	27809000	22612200	17771100	16876400
786.5672@15.78	Glycerophospholipids	Glycerophosphocholines	1-alkyl,2-acylglycerophosphocholines	O-PC	O-PC(34:3)	18:2	PC(O-16:1_18:2)	O-PC_20	C42H80NO7P	C43H81NO9P	[M+HCOO]-	786.565	741.567	2.3	15.78	15.1208	16.3015	42	3	87.34	3	82.17	76.85	643215	928921	1096420	373604	382823	688591	632773	601770	896256	477269	316906	272617	512602	1271900	837054	505344	343650	242460	817681	889942	843044	580222	789267	589756	616624	576254
730.5742@15.84	Glycerophospholipids	Glycerophosphocholines	1-alkyl,2-acylglycerophosphocholines	O-PC	O-PC(33:2)		O-PC(33:2)	O-PC_21	C41H80NO7P	C41H81NO7P	[M+H]+	730.574	729.567	0.4	15.84	14.9126	16.4552	42	3	94.49	5	90.37	78.97	11113800	18316300	19427000	9104390	8356430	12145900	10466200	9817050	15735700	7462250	6937950	4477500	12328500	24653200	19521200	12269400	7481120	5715590	18310800	20901700	18094700	9073430	15112800	11324700	11954800	12134800
732.5897@16.08	Glycerophospholipids	Glycerophosphocholines	1-alkyl,2-acylglycerophosphocholines	O-PC	O-PC(33:1)		O-PC(33:1)	O-PC_22	C41H82NO7P	C41H83NO7P	[M+H]+	732.59	731.583	0.7	16.08	15.3844	17.064	42	3	85.54	6	89.07	76.86	49128300	74147700	84858400	37942700	36128700	50872000	47746000	49255600	71048300	33030200	32026700	24726000	54227400	109989000	93628100	65136700	37836300	27563200	64056100	64238000	53911500	33477000	50187900	42146300	46190500	45878600
766.5736@16.13	Glycerophospholipids	Glycerophosphocholines	1-alkyl,2-acylglycerophosphocholines	O-PC	O-PC(36:5)		O-PC(36:5)	O-PC_23	C44H80NO7P	C44H81NO7P	[M+H]+	766.574	765.567	1.3	16.13	15.1101	17.1076	42	3	0	3	78.6	73.91	141588000	210537000	235567000	89086100	88258400	132354000	160118000	170038000	233179000	118155000	105933000	85149300	139342000	278368000	220317000	140548000	88873300	70048100	251502000	271746000	243615000	128973000	188911000	153834000	155335000	149994000
720.5889@16.25	Glycerophospholipids	Glycerophosphocholines	1-alkyl,2-acylglycerophosphocholines	O-PC	O-PC(32:0)		O-PC(32:0)	O-PC_24	C40H82NO7P	C40H83NO7P	[M+H]+	720.59	719.583	1.8	16.25	15.6179	17.2334	42	3	93.03	4	87.4	78.73	175025000	278795000	316167000	139936000	147658000	191548000	226784000	239780000	346157000	153269000	137019000	114090000	214544000	421894000	334304000	259657000	142383000	108990000	228219000	245013000	209352000	131773000	185456000	152242000	184541000	171541000
834.5665@16.29	Glycerophospholipids	Glycerophosphocholines	1-alkyl,2-acylglycerophosphocholines	O-PC	O-PC(38:7)	22:6	PC(O-16:1_22:6)	O-PC_25	C46H80NO7P	C47H81NO9P	[M+HCOO]-	834.565	789.567	1.3	16.29	15.574	16.8181	42	3	97.24	2	76.26	73.3	1152960	1800180	1792940	761528	889085	1129000	1468220	1634300	2146570	1234890	1086240	763648	919571	1729450	1512470	952902	573549	427899	1874720	2036600	1691310	1135020	1751270	1260300	1259580	1337650
790.5731@16.37	Glycerophospholipids	Glycerophosphocholines	1-alkyl,2-acylglycerophosphocholines	O-PC	O-PC(38:7)		O-PC(38:7)	O-PC_26	C46H80NO7P	C46H81NO7P	[M+H]+	790.574	789.567	1.8	16.37	15.7147	17.025	42	3	99.53	5	89.39	77.94	38552600	63312300	72656000	26066500	24431000	37659500	52666300	60207000	93908700	36307900	30892600	23378200	39498200	91107000	64925300	35644000	21111300	15316900	62220300	66930700	58992700	28814200	45788800	34735600	42534700	39876900
744.5898@16.52	Glycerophospholipids	Glycerophosphocholines	1-alkyl,2-acylglycerophosphocholines	O-PC	O-PC(34:2)		O-PC(34:2)	O-PC_27	C42H82NO7P	C42H83NO7P	[M+H]+	744.59	743.583	0.5	16.52	16.0451	17.4625	42	3	88.58	4	89.46	78.89	136331000	195554000	214186000	93119300	86407500	126862000	112396000	121028000	156954000	68401800	61304300	56888900	131937000	262491000	188126000	147034000	85543500	69629800	160562000	168323000	156142000	93244000	131512000	104677000	108199000	105857000
792.5898@16.61	Glycerophospholipids	Glycerophosphocholines	1-alkyl,2-acylglycerophosphocholines	O-PC	O-PC(38:6)		O-PC(38:6)	O-PC_28	C46H82NO7P	C46H83NO7P	[M+H]+	792.59	791.583	0.4	16.61	15.6766	17.4393	42	3	50.62	4	88.55	69.55	126779000	199843000	233652000	90438700	87919600	127683000	191945000	209114000	296478000	138049000	126827000	96204800	124575000	262972000	198609000	124903000	76877900	58155300	214858000	240836000	217476000	113336000	168684000	132208000	152234000	145758000
836.5820@16.62	Glycerophospholipids	Glycerophosphocholines	1-alkyl,2-acylglycerophosphocholines	O-PC	O-PC(38:6)	20:4	PC(O-18:2_20:4)	O-PC_29	C46H82NO7P	C47H83NO9P	[M+HCOO]-	836.581	791.583	1	16.62	15.7894	17.3801	42	3	92.83	4	90.17	78.25	5422990	8260260	8555550	3886310	3839440	5455060	7714800	8327910	12082700	6202970	5202810	4348530	5373940	9372480	7027040	4925920	3095630	2457990	8466490	9285410	8538780	4578800	6690960	5940720	6281960	6350680
746.6048@16.76	Glycerophospholipids	Glycerophosphocholines	1-alkyl,2-acylglycerophosphocholines	O-PC	O-PC(34:1)		O-PC(34:1)	O-PC_30	C42H84NO7P	C42H85NO7P	[M+H]+	746.606	745.598	1.4	16.76	16.0701	17.4079	42	3	0	1	59.43	68.91	600129000	960882000	1082670000	452542000	438159000	627325000	706357000	733809000	1048600000	449706000	427134000	336665000	634912000	1279310000	966667000	686374000	400040000	296079000	774626000	863029000	773604000	424763000	618647000	494136000	644036000	621247000
734.6057@16.95	Glycerophospholipids	Glycerophosphocholines	1-alkyl,2-acylglycerophosphocholines	O-PC	O-PC(33:0)		O-PC(33:0)	O-PC_31	C41H84NO7P	C41H85NO7P	[M+H]+	734.606	733.598	0.2	16.95	16.2844	17.4994	42	4	0	4	77.92	89.32	19613800	34526000	40463200	17840000	16019900	23254000	23579700	24276500	37178300	15521700	14923300	11045700	25015300	53868200	39647300	29764000	15536100	12060100	27228200	30387500	26236100	16203300	22458100	16932600	21363500	18918200
816.5885@16.96	Glycerophospholipids	Glycerophosphocholines	1-alkyl,2-acylglycerophosphocholines	O-PC	O-PC(38:5)		O-PC(38:5)	O-PC_32	C46H84NO7P	C46H84NO7NaP	[M+Na]+	816.588	793.598	0.9	16.96	16.2021	17.7684	42	3	95.31	4	88.94	79.17	46982700	77981400	89574400	31042100	30704900	46325200	78343500	90772300	126115000	47212800	43036600	32122200	48219900	94341500	70103700	41688400	26179700	17486500	72657000	82749300	69978300	34615900	52432000	39626600	51072800	52627600
814.5982@16.97	Glycerophospholipids	Glycerophosphocholines	1-alkyl,2-acylglycerophosphocholines	O-PC	O-PC(36:3)	18:1	PC(O-18:2_18:1)	O-PC_33	C44H84NO7P	C45H85NO9P	[M+HCOO]-	814.597	769.598	1.8	16.97	16.6044	17.6967	42	3	96.4	2	70.99	72.44	1928910	3002740	3258130	1661490	1416100	1816020	2381750	2502380	3426580	1531930	1557230	1168940	2093170	4151410	3001370	2177510	1457440	1113090	2351030	2272470	1956520	1227280	1844670	1381850	1712880	1778940
862.5976@17.02	Glycerophospholipids	Glycerophosphocholines	1-alkyl,2-acylglycerophosphocholines	O-PC	O-PC(40:7)	22:6	PC(O-18:1_22:6)	O-PC_34	C48H84NO7P	C49H85NO9P	[M+HCOO]-	862.597	817.598	1	17.02	16.477	17.236	42	3	97.53	4	89.95	79.15	1443980	2214160	2575790	950936	934950	1411750	2447650	2593270	3744380	2057330	1772620	1364090	1190200	2104280	1718940	1176570	708266	615969	1784850	2144980	1920020	1109020	1552120	1170400	1764390	1597240
758.6054@17.10	Glycerophospholipids	Glycerophosphocholines	1-alkyl,2-acylglycerophosphocholines	O-PC	O-PC(35:2)		O-PC(35:2)	O-PC_35	C43H84NO7P	C43H85NO7P	[M+H]+	758.606	757.598	0.6	17.1	16.2109	17.6482	42	3	95.64	4	89.91	79.12	19991200	31361000	36954900	13956000	16678700	21464700	20207800	21524100	28058300	13904900	11973800	9361470	21519600	40165800	29249200	21417300	12342200	9701590	25369900	25153300	21893800	13091800	19208400	14804700	20716500	17769500
782.6055@17.12	Glycerophospholipids	Glycerophosphocholines	1-alkyl,2-acylglycerophosphocholines	O-PC	O-PC(37:4)		O-PC(37:4)	O-PC_36	C45H84NO7P	C45H85NO7P	[M+H]+	782.606	781.598	0.4	17.12	16.4073	17.4692	42	3	96.01	5	89.88	78.8	22581000	37849600	42141300	15104300	15742500	21400100	38964400	41135900	57542600	25328200	22224600	16989600	25624900	47546700	39383700	25231100	15221300	12719000	34210900	32539300	31414900	17529100	24367600	19209400	25785300	25085300
772.6201@17.15	Glycerophospholipids	Glycerophosphocholines	1-alkyl,2-acylglycerophosphocholines	O-PC	O-PC(36:2)		O-PC(36:2)	O-PC_37	C44H86NO7P	C44H87NO7P	[M+H]+	772.621	771.614	1.7	17.15	16.3061	18.137	42	3	96.16	4	89.89	78.81	102400000	164385000	181975000	77805000	74401400	103940000	115324000	116435000	165581000	78101300	66896600	53866400	123181000	244248000	187396000	126987000	74385000	54260200	104826000	120431000	105466000	56537500	85789100	66869600	89504900	85924500
806.6060@17.17	Glycerophospholipids	Glycerophosphocholines	1-alkyl,2-acylglycerophosphocholines	O-PC	O-PC(39:6)		O-PC(39:6)	O-PC_38	C47H84NO7P	C47H85NO7P	[M+H]+	806.606	805.598	0.2	17.17	16.4369	17.5695	42	3	97.23	4	89.85	79.35	8252320	14182200	13237000	5590860	6064360	10432500	13275700	14455100	21841000	10781600	8862490	7393350	6105630	14410100	10497000	7074040	4613530	3315540	10991300	11657900	11840200	6179260	11238300	8722900	10366000	10147500
748.6209@17.32	Glycerophospholipids	Glycerophosphocholines	1-alkyl,2-acylglycerophosphocholines	O-PC	O-PC(34:0)		O-PC(34:0)	O-PC_39	C42H86NO7P	C42H87NO7P	[M+H]+	748.621	747.614	0.8	17.32	17.0829	18.2504	42	3	79.78	3	85.99	78.19	95957700	148338000	161174000	83312700	83268800	119225000	118517000	117178000	176446000	86813700	73037000	56888100	105966000	197706000	157752000	119237000	65746700	48686000	123548000	133609000	125499000	68996600	103050000	85253400	113966000	98758300
776.5588@17.35	Glycerophospholipids	Glycerophosphocholines	1-alkyl,2-acylglycerophosphocholines	O-PC	O-PC(37:7)		O-PC(37:7)	O-PC_40	C45H78NO7P	C45H79NO7P	[M+H]+	776.559	775.552	0.1	17.35	17.1837	17.9732	42	3	38.67	3	85.21	76.18	64981700	107714000	122893000	46307100	44737000	63504700	67782000	79102700	116984000	62949200	50415500	38634100	70326400	133367000	100319000	66714000	31962600	24820800	152061000	151409000	139260000	63089300	96630300	76508400	94315600	93197700
798.6360@17.39	Glycerophospholipids	Glycerophosphocholines	1-alkyl,2-acylglycerophosphocholines	O-PC	O-PC(38:3)		O-PC(38:3)	O-PC_41	C46H88NO7P	C46H89NO7P	[M+H]+	798.637	797.63	1.4	17.39	16.8124	18.189	42	3	46.81	2	82.94	76.26	27149100	45074800	53919100	19078000	20037000	28421400	49225500	50200900	68528800	30998700	27364800	20491500	31833500	64141900	46441500	32687600	16694200	13848800	38932300	41575300	34903600	17389400	25590100	19490800	30044900	31642300
796.6215@17.39	Glycerophospholipids	Glycerophosphocholines	1-alkyl,2-acylglycerophosphocholines	O-PC	O-PC(38:4)		O-PC(38:4)	O-PC_42	C46H86NO7P	C46H87NO7P	[M+H]+	796.621	795.614	0	17.39	17.0534	18.3656	42	3	64.43	2	85.71	77.5	171008000	267067000	296923000	114524000	113329000	157979000	282228000	302571000	412499000	181407000	155302000	124574000	184130000	374416000	289523000	183846000	96676400	76539500	238961000	256220000	234769000	110593000	165970000	133123000	199807000	195234000
844.6191@17.42	Glycerophospholipids	Glycerophosphocholines	1-alkyl,2-acylglycerophosphocholines	O-PC	O-PC(40:5)		O-PC(40:5)	O-PC_43	C48H88NO7P	C48H88NO7NaP	[M+Na]+	844.619	821.63	0	17.42	17.124	18.1137	42	3	0	1	59.49	70.42	2976490	7200240	9771930	2010610	1592050	3852170	6651070	7599890	12645900	3991730	3224710	2119170	3152430	10566600	6156200	4570580	1087230	873133	6225590	7272850	5088270	1979390	3701490	2189960	4377410	3852710
820.6216@17.43	Glycerophospholipids	Glycerophosphocholines	1-alkyl,2-acylglycerophosphocholines	O-PC	O-PC(40:6)		O-PC(40:6)	O-PC_44	C48H86NO7P	C48H87NO7P	[M+H]+	820.621	819.614	0.2	17.43	17.2861	18.1886	42	3	95.18	2	69.82	73.91	29806700	55902800	59244600	22752200	23236000	34365300	49975900	56668700	82968900	39787400	32472900	27008000	30181700	73115600	57767600	35871900	15699000	11680000	43602800	51099600	41452500	21221300	33579500	28363200	36481000	37270400
768.5895@17.47	Glycerophospholipids	Glycerophosphocholines	1-alkyl,2-acylglycerophosphocholines	O-PC	O-PC(36:4)		O-PC(36:4)	O-PC_45	C44H82NO7P	C44H83NO7P	[M+H]+	768.59	767.583	0.9	17.47	17.1326	18.1779	42	4	0	2	77.6	89.12	3948480	6569170	8307760	3023850	3122710	4359780	5468420	6517440	8343270	4373420	4268340	2304460	4338850	6763940	5511740	3896940	2220340	1518860	6979610	7960430	5944090	2700840	4231810	3122770	4809090	5533910
774.6368@17.52	Glycerophospholipids	Glycerophosphocholines	1-alkyl,2-acylglycerophosphocholines	O-PC	O-PC(36:1)		O-PC(36:1)	O-PC_46	C44H88NO7P	C44H89NO7P	[M+H]+	774.637	773.63	0.4	17.52	17.2777	18.4967	42	3	51.96	6	81.77	72.99	47331700	85177400	100065000	34812500	34670200	48963000	52689200	57914700	81324800	35165000	30451800	22735700	61125800	140085000	97646300	71937000	33063800	25801600	47654100	57185200	48752500	23521900	38200600	27878800	41545500	40722500
822.6363@17.54	Glycerophospholipids	Glycerophosphocholines	1-alkyl,2-acylglycerophosphocholines	O-PC	O-PC(40:5)		O-PC(40:5)	O-PC_47	C48H88NO7P	C48H89NO7P	[M+H]+	822.637	821.63	1	17.54	17.1003	18.4918	42	3	93.35	5	81.77	75.82	43913500	73802400	82286100	31896800	33824900	50624200	84428900	85833400	124715000	59029900	49154800	36990100	36067000	78927900	58937900	41461800	23560500	20197700	60989500	66935500	65610300	28333100	44866900	36411900	53439500	51699500
804.5901@17.83	Glycerophospholipids	Glycerophosphocholines	1-alkyl,2-acylglycerophosphocholines	O-PC	O-PC(39:7)		O-PC(39:7)	O-PC_48	C47H82NO7P	C47H83NO7P	[M+H]+	804.59	803.583	0.1	17.83	17.6192	18.2708	42	3	40.85	4	78.3	75.22	1068840	2386080	2526270	813126	902532	2161410	1935190	1743490	2314630	1141650	1349840	802839	1063040	1949620	1625510	1016840	524848	560093	4023310	3051230	3964630	1528470	2143320	3063330	3074850	3020680
846.6368@17.86	Glycerophospholipids	Glycerophosphocholines	1-alkyl,2-acylglycerophosphocholines	O-PC	O-PC(42:7)		O-PC(42:7)	O-PC_49	C50H88NO7P	C50H89NO7P	[M+H]+	846.637	845.63	0.4	17.86	17.5534	18.4904	42	3	99.33	6	85.77	75.25	3261120	5246330	6634780	2365900	2309850	3790150	4302200	4338290	6025180	2831640	2051520	1769050	2889380	6347330	4707570	2708760	1616700	1406720	4464170	4599480	6034160	2589140	3938130	3415260	4456900	4985520
820.6452@17.89	Glycerophospholipids	Glycerophosphocholines	1-alkyl,2-acylglycerophosphocholines	O-PC	O-PC(36:0)	16:0	PC(O-20:0_16:0)	O-PC_50	C44H90NO7P	C45H91NO9P	[M+HCOO]-	820.644	775.645	1.9	17.89	17.6758	18.3607	42	4	94.82	6	86.18	94.54	329132	576106	650949	338083	257966	485052	375855	366581	588917	296890	216856	188195	365600	669301	423376	404409	210460	144152	486078	449386	455734	240205	336021	270654	444483	396379
824.6521@18.00	Glycerophospholipids	Glycerophosphocholines	1-alkyl,2-acylglycerophosphocholines	O-PC	O-PC(40:4)		O-PC(40:4)	O-PC_51	C48H90NO7P	C48H91NO7P	[M+H]+	824.653	823.645	0.9	18	17.1347	18.932	42	3	0	1	61.07	70.87	24391400	42136700	46075600	17260900	18717600	26787800	39366300	42851200	59785800	28231100	23484200	18694500	20625400	44414200	30751100	22277200	14509900	11577600	35482400	39630300	37362900	17502500	27379500	21273300	29543400	30392900
848.6528@18.03	Glycerophospholipids	Glycerophosphocholines	1-alkyl,2-acylglycerophosphocholines	O-PC	O-PC(42:6)		O-PC(42:6)	O-PC_52	C50H90NO7P	C50H91NO7P	[M+H]+	848.653	847.645	0.1	18.03	17.6589	18.9002	42	3	0	5	80.25	70.36	9436800	14657200	17765100	6391240	6550530	9831440	11901700	13171800	15246400	8818100	8062920	4728590	8197250	16733500	12021900	8291220	5349760	4682190	13335200	15136300	11738000	7424900	11886500	9109670	13222300	12504600
826.6664@18.04	Glycerophospholipids	Glycerophosphocholines	1-alkyl,2-acylglycerophosphocholines	O-PC	O-PC(40:3)		O-PC(40:3)	O-PC_53	C48H92NO7P	C48H93NO7P	[M+H]+	826.668	825.661	2.5	18.04	17.3006	18.913	42	4	84.55	6	84.17	98.42	4979520	7717290	10338500	4158590	3805110	5369170	7935360	9394780	12242700	6244360	5352770	4013940	4163890	8420240	5974360	4576940	2774550	1864410	6404800	6948950	6333130	2940060	5008090	3758330	6586160	6164330
802.6679@18.07	Glycerophospholipids	Glycerophosphocholines	1-alkyl,2-acylglycerophosphocholines	O-PC	O-PC(38:1)		O-PC(38:1)	O-PC_54	C46H92NO7P	C46H93NO7P	[M+H]+	802.668	801.661	0.7	18.07	17.6038	18.7881	42	3	92.72	6	83.39	76.83	8461100	14624800	16919000	6961870	6745600	10108500	12703700	13285600	19635000	8166330	7701640	6242630	8692030	18605400	14102300	10461700	6072760	4779050	11192100	12881400	11494600	6002030	7901540	7276820	11862900	11539400
770.6081@18.08	Glycerophospholipids	Glycerophosphocholines	1-alkyl,2-acylglycerophosphocholines	O-PC	O-PC(36:2)	18:1	PC(O-18:1_18:1)	O-PC_55	C44H86NO7P	C44H85NO7P	[M-H]-	770.607	771.614	1.5	18.08	17.7741	18.4984	36	3	98.1	1	54.82	73.63	64690.6	185810	220483	55363.3	31194.1	59107.5		49942.3	129575				76972	148129	172605	37128.1	33886.9		217659	280071	235480	115592	221005	112650	114212	177072
872.6764@18.09	Glycerophospholipids	Glycerophosphocholines	1-alkyl,2-acylglycerophosphocholines	O-PC	O-PC(40:2)	24:0	PC(O-16:2_24:0)	O-PC_56	C48H94NO7P	C49H95NO9P	[M+HCOO]-	872.675	827.677	1.7	18.09	17.7947	18.7314	42	3	94.49	6	85.26	74.13	641858	1082350	1200640	565320	565746	823278	800482	747688	1096340	529180	519270	373068	439049	1056330	551319	490872	292135	222894	713199	762277	852467	578088	763309	701138	664435	667306
850.6683@18.18	Glycerophospholipids	Glycerophosphocholines	1-alkyl,2-acylglycerophosphocholines	O-PC	O-PC(42:5)		O-PC(42:5)	O-PC_57	C50H92NO7P	C50H93NO7P	[M+H]+	850.668	849.661	0.1	18.18	17.6741	19.147	42	3	0	1	54.96	71.09	12033700	19179000	22013000	8366680	8183040	12551300	16838500	19131000	24782900	12358900	10865400	8562190	9224270	20323200	13754100	11184700	6419200	5862850	17571800	20293600	17068100	9370880	15036800	12461800	17568900	17069200
874.6924@18.56	Glycerophospholipids	Glycerophosphocholines	1-alkyl,2-acylglycerophosphocholines	O-PC	O-PC(40:1)	18:1	PC(O-22:0_18:1)	O-PC_58	C48H96NO7P	C49H97NO9P	[M+HCOO]-	874.691	829.692	2	18.56	18.2154	19.2957	42	3	99.62	4	73.83	74.14	554155	864078	976886	339101	419159	636246	650610	712128	1106840	571950	481093	385843	390995	888363	633689	492294	279158	238328	853338	862291	774454	520134	757520	597967	742636	712382
804.6838@18.58	Glycerophospholipids	Glycerophosphocholines	1-alkyl,2-acylglycerophosphocholines	O-PC	O-PC(38:0)		O-PC(38:0)	O-PC_59	C46H94NO7P	C46H95NO7P	[M+H]+	804.684	803.677	0.3	18.58	18.3	19.4996	42	3	72.7	6	84.81	77.86	4637240	7526120	8891150	3951410	4395920	5500930	6117460	6659860	10325900	4716460	4545510	3359650	4589550	10007500	7470370	5456110	3266930	2605920	8806100	9286890	7595140	4794270	6819520	5899480	7271110	6880540
876.6838@18.62	Glycerophospholipids	Glycerophosphocholines	1-alkyl,2-acylglycerophosphocholines	O-PC	O-PC(44:6)		O-PC(44:6)	O-PC_60	C52H94NO7P	C52H95NO7P	[M+H]+	876.684	875.677	0.3	18.62	18.3539	19.2512	42	3	0	6	74.94	71.28	2058090	3023090	3687350	1311830	1409670	1810110	1936830	2468730	3907370	1906480	1509380	1088830	1844360	3544600	2224840	1758320	1008480	769107	3126020	3822140	3277560	1796390	2937440	1908900	3082410	2742810
852.6837@18.62	Glycerophospholipids	Glycerophosphocholines	1-alkyl,2-acylglycerophosphocholines	O-PC	O-PC(42:4)		O-PC(42:4)	O-PC_61	C50H94NO7P	C50H95NO7P	[M+H]+	852.684	851.677	0.5	18.62	18.1759	19.4097	42	3	55.31	4	67.98	76.16	8388740	13296300	14998100	5546800	5552220	8207630	9430410	9847780	13081000	6368670	5667360	4472160	6446730	14005400	9330140	7329210	4321820	3281880	13026100	14169900	12474400	6854450	9934880	7993690	10105100	10166100
830.6993@18.65	Glycerophospholipids	Glycerophosphocholines	1-alkyl,2-acylglycerophosphocholines	O-PC	O-PC(40:1)		O-PC(40:1)	O-PC_62	C48H96NO7P	C48H97NO7P	[M+H]+	830.7	829.692	0.5	18.65	18.192	19.6026	42	3	53.97	2	60.64	75.64	5951570	9939360	11633000	4684180	4999970	6253880	9962110	10610000	15402400	8147370	7155640	5627850	4676710	10480200	6855140	6020810	3449160	2574070	11243200	12063900	10340600	6236350	9651980	7581020	10357100	9593790
878.6997@18.66	Glycerophospholipids	Glycerophosphocholines	1-alkyl,2-acylglycerophosphocholines	O-PC	O-PC(44:5)		O-PC(44:5)	O-PC_63	C52H96NO7P	C52H97NO7P	[M+H]+	878.7	877.692	0	18.66	18.2835	19.6077	42	3	0	1	60.22	67.04	4813340	7013440	7959070	3060560	3176950	4258980	8470750	8774990	12325300	6269760	4993510	4514880	3089600	6725810	4283060	3447710	1944030	1593310	10142400	9875240	9877570	4782490	7918100	5906160	8356160	7821150
856.7155@18.85	Glycerophospholipids	Glycerophosphocholines	1-alkyl,2-acylglycerophosphocholines	O-PC	O-PC(42:2)		O-PC(42:2)	O-PC_64	C50H98NO7P	C50H99NO7P	[M+H]+	856.715	855.708	0.2	18.85	18.2853	19.7265	42	3	85.43	2	66.12	72.95	1435640	2264150	2747970	977183	878439	1204060	2220460	2156750	3352690	1635180	1226620	1137850	1072260	2429860	1609940	1213950	607612	429614	2580300	2493040	2261870	1272210	1904150	1582980	2170970	1995960
904.7153@18.86	Glycerophospholipids	Glycerophosphocholines	1-alkyl,2-acylglycerophosphocholines	O-PC	O-PC(46:6)		O-PC(46:6)	O-PC_65	C54H98NO7P	C54H99NO7P	[M+H]+	904.715	903.708	0.1	18.86	18.3446	19.2968	42	3	0	1	60.26	67.82	500066	972709	1155900	397339	544261	698000	1357440	1492000	2177810	1246520	962377	1028890	179886	824827	461484	327202	104467	88207.9	1550420	1363550	1336810	803416	950905	758936	1242610	989916
906.7307@19.32	Glycerophospholipids	Glycerophosphocholines	1-alkyl,2-acylglycerophosphocholines	O-PC	O-PC(46:5)		O-PC(46:5)	O-PC_66	C54H100NO7P	C54H101NO7P	[M+H]+	906.731	905.724	0.3	19.32	18.764	20.0686	42	3	0	1	58.21	69.87	437694	656082	1019320	290371	224125	430825	951111	1001190	1435630	854987	573591	559825	128251	606274	389893	187447	111584	42766.1	1145690	1166620	1031450	540161	878212	591888	874712	840242
858.7310@19.35	Glycerophospholipids	Glycerophosphocholines	1-alkyl,2-acylglycerophosphocholines	O-PC	O-PC(42:1)		O-PC(42:1)	O-PC_67	C50H100NO7P	C50H101NO7P	[M+H]+	858.731	857.724	0.1	19.35	18.8457	20.1774	42	3	0	1	58.97	67.6	911498	1570510	1668080	543591	535020	983477	1379890	1602160	2201480	1162170	900695	736350	689918	1587050	1119760	956780	483738	268049	1839960	1931050	1650830	910897	1503140	1256980	1712440	1473310
466.3294@5.72	Glycerophospholipids	Glycerophosphocholines	1-alkyl-glycerophosphocholines	O-LPC	O-LPC(15:0)		O-LPC(15:0)	O-PC_68	C23H48NO6P	C23H49NO6P	[M+H]+	466.329	465.322	0.5	5.72	5.45089	6.20078	42	4	0	2	78.53	93.38	302411	538082	640957	245496	214413	326084	317697	292909	450482	184347	169134	135546	157963	447102	343964	233906	109032	74241.8	690314	764468	735114	234467	444098	367684	316971	412578
506.3611@7.01	Glycerophospholipids	Glycerophosphocholines	1-alkyl-glycerophosphocholines	O-LPC	O-LPC(18:1)		O-LPC(18:1)	O-PC_69	C26H52NO6P	C26H53NO6P	[M+H]+	506.361	505.353	1.2	7.01	6.65852	7.31644	42	4	79.62	4	81.12	95.34	644669	1042030	1423600	652264	664903	821113	731866	814479	1164990	567461	514467	417158	411705	937379	648298	587856	397202	283265	1331360	1624310	1481240	861503	1270150	1090910	977691	885604
778.6122@14.55	Sphingolipids	Ceramides	Ceramide 1-phosphates	CerP	CerP(46:4)		CerP(18:1/28:3)	CerP	C46H86NO6P	C46H85NO6P	[M-H]-	778.612	779.619	0.2	14.55	14.1915	14.7439	34	3	0	1	58.14	72.81	165237	232205	295867	88386.6		138907								297599	196061	119281	60386.5	53357.1	414941	482465	483631	288266	383374	340174	240115	207301
647.5124@10.29	Sphingolipids	Phosphosphingolipids	Ceramide phosphocholines (sphingomyelins)	SM	SM(30:1)		SM(30:1)	SM_1	C35H71N2O6P	C35H72N2O6P	[M+H]+	647.512	646.505	0.3	10.29	9.98558	10.6384	42	3	0	1	63.15	72.99	400686	615506	661680	216208	178713	313176	347736	307510	427423	219008	224759	168814	200950	425820	407620	253944	169904	148408	915973	866763	694271	426875	578963	546675	460772	472174
673.5281@10.87	Sphingolipids	Phosphosphingolipids	Ceramide phosphocholines (sphingomyelins)	SM	SM(32:2)		SM(32:2)	SM_2	C37H73N2O6P	C37H74N2O6P	[M+H]+	673.528	672.521	0.3	10.87	10.3373	11.6195	42	3	99.72	2	68.16	78.21	1099360	1743830	1859110	644852	654605	958548	986226	942461	1234530	632843	611138	429926	628739	1383590	1162210	739452	493531	568247	2493170	2589140	2548370	1264390	2025760	1780260	1416270	1499750
659.5143@11.68	Sphingolipids	Phosphosphingolipids	Ceramide phosphocholines (sphingomyelins)	SM	SM(31:1)		SM(31:1)	SM_3	C36H73N2O6P	C36H72N2O6P	[M-H]-	659.513	660.521	1.5	11.68	11.3106	12.0335	42	3	99.08	2	72.91	74.66	916099	1516800	1632160	673217	689262	881086	905606	926689	1229120	719010	610427	424323	581333	1387560	1020510	746106	489575	407675	2155170	2442010	2199800	1259150	1936850	1595420	1367990	1395410
675.5435@11.69	Sphingolipids	Phosphosphingolipids	Ceramide phosphocholines (sphingomyelins)	SM	SM(32:1)		SM(32:1)	SM_4	C37H75N2O6P	C37H76N2O6P	[M+H]+	675.544	674.536	0.1	11.69	11.2459	12.668	42	3	99.27	11	67.6	78.34	58245200	90007900	101315000	40010500	37433500	55425300	53085100	55753700	78697700	43114400	36175900	30306700	37860800	79078200	60254100	44866900	30966600	24451800	133291000	133955000	125786000	67311000	109997000	87359200	83612400	77472500
677.5592@12.16	Sphingolipids	Phosphosphingolipids	Ceramide phosphocholines (sphingomyelins)	SM	SM(32:0)		SM(32:0)	SM_5	C37H77N2O6P	C37H78N2O6P	[M+H]+	677.559	676.552	0.1	12.16	11.8774	12.7195	42	3	98.36	4	67.6	78.29	3164690	4985260	5521720	2356860	2376350	3489140	2301040	2232060	2988520	1831090	1439640	1161080	1738200	3866940	2745230	2459350	1656310	1279520	8617310	9361690	8634460	6366100	9654710	7889950	4057850	4065710
701.5593@12.27	Sphingolipids	Phosphosphingolipids	Ceramide phosphocholines (sphingomyelins)	SM	SM(34:2)	18:2	SM(34:2)	SM_6	C39H77N2O6P	C39H78N2O6P	[M+H]+	701.559	700.552	0.2	12.27	11.82	13.2599	42	3	98.22	12	71.44	78.42	67974900	106500000	122509000	45178200	43650800	63950500	61614000	61586400	83086800	49597100	44077400	33010400	46207700	103792000	75547100	55151700	35406700	30020700	153647000	161659000	145657000	81243700	120186000	98357400	83888000	82221300
685.5299@12.28	Sphingolipids	Phosphosphingolipids	Ceramide phosphocholines (sphingomyelins)	SM	SM(33:2)		SM(33:2)	SM_7	C38H75N2O6P	C38H74N2O6P	[M-H]-	685.529	686.536	1.3	12.28	11.906	12.7753	42	3	96.48	2	72.71	75.25	946158	1367130	1542770	576078	579990	909998	767199	738876	1145400	608079	585966	437098	597963	1295180	950568	636935	448154	342409	2256270	2207520	1997590	1102040	1521740	1326880	1157110	1153050
673.5298@12.36	Sphingolipids	Phosphosphingolipids	Ceramide phosphocholines (sphingomyelins)	SM	SM(32:1)		SM(32:1)	SM_8	C37H75N2O6P	C37H74N2O6P	[M-H]-	673.529	674.536	1.3	12.36	11.9776	12.7673	42	3	96.19	2	72.85	75.51	930053	1520520	1637000	713055	625228	855345	849024	880051	1244460	593990	538809	486953	806170	1594540	1278700	862103	557759	441707	2180680	2295180	2193730	1242500	1813750	1436030	1282910	1256860
689.5592@12.36	Sphingolipids	Phosphosphingolipids	Ceramide phosphocholines (sphingomyelins)	SM	SM(33:1)		SM(33:1)	SM_9	C38H77N2O6P	C38H78N2O6P	[M+H]+	689.559	688.552	0.1	12.36	11.8179	13.1592	42	3	99.57	10	67.64	78.35	59662900	94874200	108363000	41709200	40611800	59692300	56288400	57387800	80856100	43284500	37938900	29950300	51531300	109808000	79767900	62715400	37227800	28934900	147048000	148415000	129877000	80308900	117585000	93481100	82449800	77862800
691.5748@12.84	Sphingolipids	Phosphosphingolipids	Ceramide phosphocholines (sphingomyelins)	SM	SM(33:0)		SM(33:0)	SM_10	C38H79N2O6P	C38H80N2O6P	[M+H]+	691.575	690.568	0	12.84	12.5728	13.2349	42	3	0	4	67.69	73.38	1467460	2305910	2610540	923576	881131	1268540	761589	922360	1029540	466355	457287	384304	865599	1980230	1558630	1122970	512223	473919	4862000	4903580	4405570	3102870	4555730	3453970	1719430	1624880
759.5666@13.00	Sphingolipids	Phosphosphingolipids	Ceramide phosphocholines (sphingomyelins)	SM	SM(35:2)	18:1	SM(17:1/18:1)	SM_11	C40H79N2O6P	C41H80N2O8P	[M+HCOO]-	759.566	714.568	1.1	13	12.6452	13.5061	42	3	45.17	4	76.77	73.86	259866	586662	537824	225222	182896	326319	198207	279559	300189	166193	123812	90270.6	160959	473624	304541	180822	89449	55694.1	962482	985321	933834	443694	752054	625346	494232	424516
687.5453@13.03	Sphingolipids	Phosphosphingolipids	Ceramide phosphocholines (sphingomyelins)	SM	SM(33:1)	16:1	SM(17:0/16:1)	SM_12	C38H77N2O6P	C38H76N2O6P	[M-H]-	687.545	688.552	0.9	13.03	12.5719	13.9804	42	3	99.74	3	73.9	76.87	20147200	31752100	36121500	15709700	15302700	21826300	17623000	18657600	25300600	13648400	12605800	10036400	17983100	37603300	27372500	21906500	13112400	10516400	54881600	57937300	54775600	31137600	46294700	37746700	30598300	28695300
703.5748@13.04	Sphingolipids	Phosphosphingolipids	Ceramide phosphocholines (sphingomyelins)	SM	SM(34:1)	18:1	SM(34:1)	SM_13	C39H79N2O6P	C39H80N2O6P	[M+H]+	703.575	702.568	0	13.04	12.5486	13.8376	42	3	98.34	16	71.55	78.49	1569610000	2706450000	3145660000	1141250000	1109270000	1727480000	1394870000	1535560000	2140210000	1059100000	985495000	747767000	1451770000	3413860000	2394000000	1760200000	1016620000	808515000	4603190000	5011610000	4718480000	2508470000	3690760000	2949470000	2433070000	2198460000
705.5906@13.49	Sphingolipids	Phosphosphingolipids	Ceramide phosphocholines (sphingomyelins)	SM	SM(34:0)		SM(34:0)	SM_14	C39H81N2O6P	C39H82N2O6P	[M+H]+	705.591	704.583	0.2	13.49	13.2186	13.9102	42	3	98.51	11	67.33	78.23	99754400	163355000	184375000	77362000	72122300	108516000	53116900	55510800	79479500	43477600	35129900	28560500	71189900	167048000	112990000	88772200	52629300	41771700	330193000	343294000	308319000	186326000	295205000	224652000	125666000	118251000
689.5606@13.50	Sphingolipids	Phosphosphingolipids	Ceramide phosphocholines (sphingomyelins)	SM	SM(33:0)	14:0	SM(19:0/14:0)	SM_15	C38H79N2O6P	C38H78N2O6P	[M-H]-	689.56	690.568	0.4	13.5	13.2188	13.9635	42	3	93.65	3	72.78	77.97	1395570	2230240	2446900	1106290	1154100	1662010	699812	857222	1024370	532240	525566	384406	1082620	1934680	1448960	1225540	714461	567758	4034420	4327200	4043960	2732020	4224440	3221980	1721090	1426430
713.5611@13.73	Sphingolipids	Phosphosphingolipids	Ceramide phosphocholines (sphingomyelins)	SM	SM(35:2)	16:1	SM(19:1/16:1)	SM_16	C40H79N2O6P	C40H78N2O6P	[M-H]-	713.56	714.568	1.1	13.73	13.3656	13.9722	34	3	0	3	76.15	71.5	127094	189305	215695	53708.5	34680.4	134722			97743.3					193442	95408.2	40774.2			292867	335713	217439	188126	210345	207468	155189	183774
701.5612@13.75	Sphingolipids	Phosphosphingolipids	Ceramide phosphocholines (sphingomyelins)	SM	SM(34:1)	16:1	SM(18:0/16:1)	SM_17	C39H79N2O6P	C39H78N2O6P	[M-H]-	701.56	702.568	1.2	13.75	13.1611	14.0728	42	3	93.79	3	71.64	75.44	796234	1259270	1366690	639890	613900	894491	608393	580712	860593	444375	388296	385728	603886	1213660	918541	718309	443540	378385	2538880	2640220	2364020	1386150	2164220	1630870	1277840	1250170
717.5905@13.78	Sphingolipids	Phosphosphingolipids	Ceramide phosphocholines (sphingomyelins)	SM	SM(35:1)		SM(35:1)	SM_18	C40H81N2O6P	C40H82N2O6P	[M+H]+	717.591	716.583	0.1	13.78	13.0358	14.7502	42	3	98.45	5	67.55	78.29	77122900	134412000	153405000	58855400	56898500	83698600	56853200	56161100	83985200	43357500	38626400	29356000	59695000	135422000	93183200	75458800	42367600	34727900	282394000	301889000	248862000	130414000	218783000	174101000	138495000	122534000
729.5903@13.80	Sphingolipids	Phosphosphingolipids	Ceramide phosphocholines (sphingomyelins)	SM	SM(36:2)		SM(36:2)	SM_19	C41H81N2O6P	C41H82N2O6P	[M+H]+	729.591	728.583	0.3	13.8	13.0727	14.726	42	3	97.43	7	84.7	78.87	19002600	33737400	38338600	14445200	13713800	19977200	12468700	11665500	17871700	8387860	7936470	5521880	14680000	34132200	23261700	17280300	9451490	8133310	49462600	53452300	43990300	22821800	37750400	29649800	26548100	23993200
719.6056@14.04	Sphingolipids	Phosphosphingolipids	Ceramide phosphocholines (sphingomyelins)	SM	SM(35:0)		SM(35:0)	SM_20	C40H83N2O6P	C40H84N2O6P	[M+H]+	719.606	718.599	0.7	14.04	13.8833	14.7643	42	3	93.19	2	66.81	76.83	7018020	13188100	14311700	5313140	4781840	7155820	2952320	2731440	4277500	1837830	1756020	1161420	3541960	8793120	6486560	5039800	2598720	2217390	31279600	33246400	28298600	16013200	28743600	19319200	11468400	9316170
763.5985@14.22	Sphingolipids	Phosphosphingolipids	Ceramide phosphocholines (sphingomyelins)	SM	SM(35:0)	15:0	SM(20:0/15:0)	SM_21	C40H83N2O6P	C41H84N2O8P	[M+HCOO]-	763.597	718.599	1.8	14.22	13.9428	14.5733	42	3	54.92	4	67.96	70.98	393714	576015	664301	336136	312097	476065	174528	142960	218164	107842	93910.6	32653.8	185216	412376	317811	240807	184740	136052	1234820	1215260	1125260	886897	1144340	924745	551851	441027
731.6057@14.55	Sphingolipids	Phosphosphingolipids	Ceramide phosphocholines (sphingomyelins)	SM	SM(36:1)		SM(36:1)	SM_22	C41H83N2O6P	C41H84N2O6P	[M+H]+	731.606	730.599	0.5	14.55	13.9682	15.5112	42	3	99.41	2	67.35	77.69	90037700	147680000	172852000	66617400	65868700	93643900	48692400	50113100	71958800	34926800	30632300	25873800	80065400	157830000	115216000	86981800	51411900	40553800	230522000	232469000	222319000	115796000	186530000	148755000	137640000	136046000
715.5767@14.55	Sphingolipids	Phosphosphingolipids	Ceramide phosphocholines (sphingomyelins)	SM	SM(35:1)	16:0	SM(19:1/16:0)	SM_23	C40H81N2O6P	C40H80N2O6P	[M-H]-	715.576	716.583	1.1	14.55	14.1016	15.0372	42	3	98.83	3	70.12	76.22	1033200	1725680	1908780	820858	861924	1141250	506687	638164	818113	425979	369557	284889	825417	1891770	1383280	1024500	546300	525307	2733910	2915620	2661840	1512200	2280950	1863860	1650200	1609470
757.6215@14.99	Sphingolipids	Phosphosphingolipids	Ceramide phosphocholines (sphingomyelins)	SM	SM(38:2)		SM(38:2)	SM_24	C43H85N2O6P	C43H86N2O6P	[M+H]+	757.622	756.615	0.3	14.99	14.461	15.2396	42	3	84.12	2	65.56	77.24	2538700	2484590	4390300	2103650	1802350	2362980	1256370	1067840	1423830	947740	733739	531237	1490210	3704280	3178430	2241450	1114380	1024750	4380320	6350480	6855160	3373830	3114130	3648730	3418100	3429680
745.6217@15.28	Sphingolipids	Phosphosphingolipids	Ceramide phosphocholines (sphingomyelins)	SM	SM(37:1)		SM(37:1)	SM_25	C42H85N2O6P	C42H86N2O6P	[M+H]+	745.622	744.615	0.1	15.28	14.4949	15.8014	42	3	89.3	2	67.23	77.8	3869680	6500220	7553520	2431910	2939150	3498420	1823020	2258470	3042560	1269360	1177060	660686	3065230	6210090	5019680	3394810	1916380	1666860	11432600	11139300	11270400	5649490	8242250	7577720	6144090	5894010
783.6366@15.53	Sphingolipids	Phosphosphingolipids	Ceramide phosphocholines (sphingomyelins)	SM	SM(40:3)		SM(40:3)	SM_26	C45H87N2O6P	C45H88N2O6P	[M+H]+	783.637	782.63	1.1	15.53	14.9528	15.8595	42	3	0	2	66.11	70.89	2959530	4182950	6220850	2841330	2226510	3050650	2464910	2970220	3969330	1463210	742268	1279660	2069470	6527180	4733350	2343530	1693180	1305520	7800290	9126960	7519140	5203610	8986660	5539520	4246590	3693390
759.6376@15.98	Sphingolipids	Phosphosphingolipids	Ceramide phosphocholines (sphingomyelins)	SM	SM(38:1)		SM(38:1)	SM_27	C43H87N2O6P	C43H88N2O6P	[M+H]+	759.637	758.63	0.2	15.98	15.3937	16.3087	42	3	50.19	2	67.29	75.8	25941700	41445000	40393800	19864800	19086000	23464100	14487300	14493800	19507300	8755830	9189520	6640510	21693800	46526500	37399100	28828400	17043500	12487500	68781100	69803400	63687300	38110700	55660300	45494800	41982600	44197200
809.6527@16.11	Sphingolipids	Phosphosphingolipids	Ceramide phosphocholines (sphingomyelins)	SM	SM(42:4)		SM(42:4)	SM_28	C47H89N2O6P	C47H90N2O6P	[M+H]+	809.653	808.646	0.5	16.11	15.5306	16.4343	42	3	98.8	2	66.51	77.62	9497550	11592200	13503900	7217460	7002960	10060500	5359330	6800430	7828930	3745530	4939790	3402310	5392000	10787800	10932200	8434330	4641230	3370380	21876700	24582200	19101100	15968000	22675300	18522800	11088500	11663900
797.6528@16.21	Sphingolipids	Phosphosphingolipids	Ceramide phosphocholines (sphingomyelins)	SM	SM(41:3)		SM(41:3)	SM_29	C46H89N2O6P	C46H90N2O6P	[M+H]+	797.653	796.646	0.4	16.21	15.6501	17.0052	42	3	0	2	62.36	72.69	5066680	7804760	7128040	4596510	3987650	5115700	3266250	3674890	5345920	2573250	1977550	1532450	3848130	9654630	7227060	5404600	1790260	2007010	13122900	15623000	13070700	7539100	12165000	8086550	6082940	5634740
811.6681@16.86	Sphingolipids	Phosphosphingolipids	Ceramide phosphocholines (sphingomyelins)	SM	SM(42:3)		SM(42:3)	SM_30	C47H91N2O6P	C47H92N2O6P	[M+H]+	811.669	810.661	0.8	16.86	16.1855	17.2492	42	3	99.6	2	66.69	77.09	133228000	215650000	243622000	103171000	104291000	143153000	108083000	114110000	155597000	75097100	76013700	55878500	99675000	227854000	156339000	123585000	75849200	56758000	308531000	338615000	316299000	181345000	271203000	208248000	168666000	163793000
799.6683@16.90	Sphingolipids	Phosphosphingolipids	Ceramide phosphocholines (sphingomyelins)	SM	SM(41:2)		SM(41:2)	SM_31	C46H91N2O6P	C46H92N2O6P	[M+H]+	799.669	798.661	0.5	16.9	16.3057	17.1617	42	3	99.49	9	67.42	77.77	90470000	156297000	172467000	68347300	64406900	95001900	71281700	76101800	109146000	47153800	45294100	33728500	86253500	199292000	131610000	98635700	55766800	40807400	236135000	262603000	240812000	129426000	205202000	159142000	140132000	139117000
773.6529@16.94	Sphingolipids	Phosphosphingolipids	Ceramide phosphocholines (sphingomyelins)	SM	SM(39:1)		SM(39:1)	SM_32	C44H89N2O6P	C44H90N2O6P	[M+H]+	773.653	772.646	0.2	16.94	16.2427	17.4263	42	3	89.46	2	66.9	77.73	11760100	21403700	24696700	8690670	8964460	11873800	7848780	7288770	11519700	4502810	4121350	3906760	13852300	30234300	21905400	16379200	8766930	6581300	32287400	32377500	30425100	17937900	26346000	20939000	19259800	17640400
783.6386@16.96	Sphingolipids	Phosphosphingolipids	Ceramide phosphocholines (sphingomyelins)	SM	SM(40:2)		SM(40:2)	SM_33	C45H89N2O6P	C45H88N2O6P	[M-H]-	783.639	784.646	0.1	16.96	16.4601	17.2691	42	3	83.27	2	72.81	77.8	238824	785979	708301	347934	287565	360307	277571	348309	487392	148839	205192	127007	422790	526935	480433	391872	244366	162331	994789	1124340	1066080	679148	1049710	874882	694639	583777
809.6518@17.19	Sphingolipids	Phosphosphingolipids	Ceramide phosphocholines (sphingomyelins)	SM	SM(42:4)		SM(42:4)	SM_34	C47H89N2O6P	C47H90N2O6P	[M+H]+	809.653	808.646	1.6	17.19	16.7819	18.0531	42	3	0	5	85.36	70.11	55492700	77915600	78838900	42332600	43840100	63824300	39603100	43226300	58438000	27453200	26696900	18194300	79181800	113077000	96791200	80127900	52693000	31008400	123073000	124000000	119775000	87207400	124964000	96892000	99568200	97343100
787.6684@17.22	Sphingolipids	Phosphosphingolipids	Ceramide phosphocholines (sphingomyelins)	SM	SM(40:1)		SM(40:1)	SM_35	C45H91N2O6P	C45H92N2O6P	[M+H]+	787.669	786.661	0.4	17.22	16.8839	18.1929	42	3	86.15	2	67.33	77.32	320168000	509251000	545827000	246385000	230968000	336595000	206156000	207730000	307748000	147197000	131783000	101594000	380367000	787855000	571447000	434467000	262520000	184901000	932686000	986427000	876114000	496004000	794132000	597057000	613291000	583107000
797.6542@17.25	Sphingolipids	Phosphosphingolipids	Ceramide phosphocholines (sphingomyelins)	SM	SM(41:2)	17:1	SM(17:1_24:1)	SM_36	C46H91N2O6P	C46H90N2O6P	[M-H]-	797.654	798.662	0	17.25	16.8994	17.4608	42	3	95.93	3	69.08	78.25	3544750	5698330	5763090	3450610	3414200	4547700	3194230	3552830	4510020	2638430	2448250	2106410	3518500	5328480	4949040	4317180	2508520	2316990	9241280	9941440	9469890	6276000	8693200	7256630	6837460	6495140
813.6831@17.25	Sphingolipids	Phosphosphingolipids	Ceramide phosphocholines (sphingomyelins)	SM	SM(42:2)		SM(42:2)	SM_37	C47H93N2O6P	C47H94N2O6P	[M+H]+	813.684	812.677	1.6	17.25	16.9376	18.2107	42	3	93.02	12	67.21	73.63	1224660000	1876530000	2034050000	969871000	924672000	1351050000	984416000	1027790000	1426730000	756615000	664729000	516889000	1125710000	2206670000	1614210000	1330720000	804485000	557765000	3159520000	3387470000	3079400000	1811450000	2832020000	2150090000	2047380000	1897980000
857.6767@17.41	Sphingolipids	Phosphosphingolipids	Ceramide phosphocholines (sphingomyelins)	SM	SM(42:2)	17:1	SM(17:1/25:1)	SM_38	C47H93N2O6P	C48H94N2O8P	[M+HCOO]-	857.675	812.677	1.6	17.41	17.3216	17.8842	42	3	92.09	7	77.31	74.15	11405500	10523700	11150200	9270710	10253100	6625760	9941640	5066710	6722260	9266910	8004790	2645640	9755570	18853100	15177600	10640200	5945600	4651770	28468200	36665400	28194700	16235700	25039200	21373800	22498600	16305000
839.6994@17.44	Sphingolipids	Phosphosphingolipids	Ceramide phosphocholines (sphingomyelins)	SM	SM(44:3)		SM(44:3)	SM_39	C49H95N2O6P	C49H96N2O6P	[M+H]+	839.7	838.693	0.7	17.44	17.0582	17.6976	42	3	94.64	2	66.61	76.93	9045900	16655500	17788400	7568480	8329650	11503600	9139380	7912030	13231400	6975520	5356160	3733410	7201020	16516000	12719200	9928650	5807130	4106750	32136300	32629100	33045700	17040000	27604000	20803600	19867400	19081800
827.6997@17.44	Sphingolipids	Phosphosphingolipids	Ceramide phosphocholines (sphingomyelins)	SM	SM(43:2)		SM(43:2)	SM_40	C48H95N2O6P	C48H96N2O6P	[M+H]+	827.7	826.693	0.4	17.44	16.882	18.2253	42	3	98.61	10	67.4	77.97	31814100	57477000	69565000	27246300	26494500	37779300	30693000	30766200	48819000	22404600	19661800	14528200	32784900	79912100	53756800	43853700	19413600	16100000	138902000	157137000	140290000	71070600	117344000	86619400	82412800	73663000
801.6843@17.48	Sphingolipids	Phosphosphingolipids	Ceramide phosphocholines (sphingomyelins)	SM	SM(41:1)		SM(41:1)	SM_41	C46H93N2O6P	C46H94N2O6P	[M+H]+	801.684	800.677	0.1	17.48	17.07	18.4394	42	3	99.59	9	67.53	78.33	76182300	142911000	160771000	59568200	57357700	85798200	54589200	58169100	88226400	39756300	34402300	25397200	106122000	260713000	182456000	137234000	62683800	47802200	273205000	293829000	267738000	131575000	219448000	161426000	149856000	140940000
785.6543@17.48	Sphingolipids	Phosphosphingolipids	Ceramide phosphocholines (sphingomyelins)	SM	SM(40:1)	21:1	SM(19:0/21:1)	SM_42	C45H91N2O6P	C45H90N2O6P	[M-H]-	785.654	786.661	0.2	17.48	17.1965	17.8872	42	3	81.3	3	69.45	77.46	340789	587634	509292	253040	316636	501524	144210	248482	348745	147492	124968	69343.5	475344	952773	790046	601744	437980	255696	1075520	1111000	1168060	729432	1189900	795031	691875	649182
841.7143@17.74	Sphingolipids	Phosphosphingolipids	Ceramide phosphocholines (sphingomyelins)	SM	SM(44:2)		SM(44:2)	SM_43	C49H97N2O6P	C49H98N2O6P	[M+H]+	841.716	840.708	1.6	17.74	17.4553	18.6216	42	3	77.5	5	67.21	72.72	18782500	32474600	35480300	15094400	15797400	21671200	15951200	17509200	24878500	11982800	10963900	8546230	19751900	42141700	29636000	25623000	13799600	11193600	79786400	81976400	74619100	38815900	66814700	52918200	51375600	48820500
815.6989@17.75	Sphingolipids	Phosphosphingolipids	Ceramide phosphocholines (sphingomyelins)	SM	SM(42:1)		SM(42:1)	SM_44	C47H95N2O6P	C47H96N2O6P	[M+H]+	815.7	814.693	1.4	17.75	17.4114	18.7168	42	3	86.5	8	67.51	74.28	317852000	576315000	628489000	266620000	276107000	386389000	236947000	251751000	360088000	188146000	172850000	131223000	532342000	1137590000	792189000	632621000	355069000	274053000	1279070000	1287440000	1221620000	620012000	1044230000	810404000	724679000	692545000
829.7150@18.00	Sphingolipids	Phosphosphingolipids	Ceramide phosphocholines (sphingomyelins)	SM	SM(43:1)		SM(43:1)	SM_45	C48H97N2O6P	C48H98N2O6P	[M+H]+	829.716	828.708	0.9	18	17.6392	18.6691	42	3	97.82	5	67.48	76.67	10526000	17196000	20207500	8670450	8232260	12608400	8883780	9600580	13156400	6684340	6157480	4905110	14332600	32088500	22500600	17474800	11421000	8331540	49736800	51617300	48542700	27332700	41803600	34192000	30938500	29832500
843.7307@18.35	Sphingolipids	Phosphosphingolipids	Ceramide phosphocholines (sphingomyelins)	SM	SM(44:1)		SM(44:1)	SM_46	C49H99N2O6P	C49H100N2O6P	[M+H]+	843.731	842.724	0.8	18.35	17.9364	18.9631	42	3	94.86	5	67.42	76.91	3887380	6970870	8547180	3514000	3615940	5067330	3389440	3925840	4559130	2028300	1922330	1654190	6939190	14735900	11059800	8631180	5193640	3984960	19082000	20827600	19532600	10816400	15874900	13602100	12379600	11360600
369.3516@14.03	Sterol Lipids	Sterols	Cholesterol and derivatives	ST	Cholesterol		Cholesterol	Chol	C27H46O	C27H45	[M+H-H2O]+	369.352	386.355	0.1	14.03	13.4659	14.9704	42	4	99.02	7	78.23	98.84	17970900	19107000	23538600	12824200	10872900	14852600	14356600	14162100	18124100	13536300	11066800	10668700	13122300	19171600	16741100	17748900	12663200	10566700	24547200	27174100	23523100	18555500	21787800	21574200	21090000	18158700
673.5763@19.37	Glycerolipids	Diradylglycerols	Diacylglycerols	DG	DG(40:4)	18:0,22:4	DG(18:0_22:4_0:0)	DG1	C43H76O5	C43H77O5	[M+H]+	673.577	672.569	0.4	19.37	18.9577	19.5915	42	3	0	6	66.76	72.95	770716	1101050	1035850	289635	279623	487890	814829	861579	1070790	379389	434018	310045	228647	561898	204125	222862	113320	163387	1455720	1254340	1227790	614043	1009920	725726	825120	1054070
753.5426@12.91	Glycerophospholipids	Glycerophosphates	Diacylglycerophosphates	PA	PA(40:3)	15:0,25:3	PA(15:0_25:3)	PA_1	C43H79O8P	C43H78O8P	[M-H]-	753.544	754.551	1.9	12.91	12.4128	13.8644	42	4	98.26	6	87.09	93.84	49580300	49892100	52499700	49964500	34729800	49959500	38870700	34215000	37058900	48236900	40508100	34203600	35255300	53769700	55031100	51879200	39697000	38028500	54912000	55576100	53738300	39474800	51869900	52015200	44863800	45757600
673.4822@13.59	Glycerophospholipids	Glycerophosphates	Diacylglycerophosphates	PA	PA(34:1)	16:0,18:1	PA(16:0_18:1)	PA_2	C37H71O8P	C37H70O8P	[M-H]-	673.481	674.489	1.2	13.59	13.23	14.0273	27	4	0	5	88.88	91.77	32139.3	135788	159088			43195.7	71867.6		61428.2				157646	440746	154732	195832		33287	215058	187855	187841	37230.4	101533	32811.3	170004	75160.8
723.4975@14.62	Glycerophospholipids	Glycerophosphates	Diacylglycerophosphates	PA	PA(38:4)	18:0,20:4	PA(18:0_20:4)	PA_3	C41H73O8P	C41H72O8P	[M-H]-	723.497	724.504	0.6	14.62	14.2565	14.9766	27	4	0	6	91.76	93.71		141719	61989.1				32579.6		93097			26499.1		94856.2	38159.1				278911	257073	150758	116265	200837	120923	167681	184097
701.5135@14.93	Glycerophospholipids	Glycerophosphates	Diacylglycerophosphates	PA	PA(36:1)	18:0,18:1	PA(18:0_18:1)	PA_4	C39H75O8P	C39H74O8P	[M-H]-	701.513	702.52	1.2	14.93	14.4212	15.602	42	4	91.59	6	89.62	96.48	891692	1530170	1772880	657363	649875	1068230	691996	721044	1023630	613826	443347	306238	848752	1866150	1295720	1165400	587678	419677	1651780	1918430	1819150	922938	1346180	1290030	918331	936877
777.5423@15.57	Glycerophospholipids	Glycerophosphates	Diacylglycerophosphates	PA	PA(42:5)	16:0	PA(16:0_26:5)	PA_5	C45H79O8P	C45H78O8P	[M-H]-	777.544	778.551	2.2	15.57	15.3676	16.3202	42	3	0	1	66.81	66.73	2753760	2209130	2423520	2807610	1472750	2349320	2171080	1920700	1693350	2825790	2455000	1782440	1959630	2271440	2518200	2750990	1991650	2254770	1840370	2366560	2440760	1882880	2479800	2254530	2067980	2059030
728.5222@12.49	Glycerophospholipids	Glycerophosphocholines	Diacylglycerophosphocholines	PC	PC(32:3)		PC(32:3)	PC_1	C40H74NO8P	C40H75NO8P	[M+H]+	728.522	727.515	0.5	12.49	12.0844	12.8632	42	3	0	2	72.16	73.15	191629	439374	361780	155923	101452	183771	236124	143874	305640	128404	74719.8	69623.3	21879.8	190532	127279	97956.8	32926.6	38880.1	592358	595535	563292	304025	471871	389176	334875	326270
678.5069@12.69	Glycerophospholipids	Glycerophosphocholines	Diacylglycerophosphocholines	PC	PC(28:0)	14:0	PC(14:0/14:0)	PC_2	C36H72NO8P	C36H73NO8P	[M+H]+	678.507	677.5	0.1	12.69	12.2845	13.6827	42	3	99.54	14	84.47	79.19	23159700	42676000	46651800	18549500	17454200	23832600	21749500	23382900	33293400	19589200	16992700	14155500	23239100	51246400	36488300	35759800	19047300	14089900	26895000	27396800	24884300	16304300	23543200	19087200	18934100	17573000
734.5697@12.90	Glycerophospholipids	Glycerophosphocholines	Diacylglycerophosphocholines	PC	PC(32:0)		PC(32:0)	PC_3	C40H80NO8P	C40H81NO8P	[M+H]+	734.569	733.562	0.4	12.9	12.4365	13.1781	42	3	0	3	76.82	73.56	800333	1300890	1606880	919795	747876	678887	768469	646829	1104820	852848	574346	461162	427459	1027960	912740	652827	479437	426550	926671	1478680	942556	683559	929930	679180	687379	816195
702.5069@13.07	Glycerophospholipids	Glycerophosphocholines	Diacylglycerophosphocholines	PC	PC(30:2)		PC(30:2)	PC_4	C38H72NO8P	C38H73NO8P	[M+H]+	702.507	701.5	0.1	13.07	12.2695	13.9016	42	3	0	4	78.77	73.93	3198890	6151350	7140270	2345620	2332070	3613510	2096910	2463470	3470160	2424730	2164890	1603000	3096310	6790480	5490280	4969360	2668440	2011400	4139930	4264160	3554700	2857000	4289340	2970280	2135510	1852570
700.4903@13.13	Glycerophospholipids	Glycerophosphocholines	Diacylglycerophosphocholines	PC	PC(30:3)		PC(30:3)	PC_5	C38H70NO8P	C38H71NO8P	[M+H]+	700.491	699.484	1.3	13.13	12.937	13.4696	10	3	0	2	78.94	70.69		88473.3	331559			79148.6	43228.8		67193.4	86755.5			78232.4	170995				26829.8
704.5226@13.38	Glycerophospholipids	Glycerophosphocholines	Diacylglycerophosphocholines	PC	PC(30:1)		PC(30:1)	PC_6	C38H74NO8P	C38H75NO8P	[M+H]+	704.522	703.515	0.2	13.38	12.9379	14.3916	42	3	99.7	13	78.24	78.8	118600000	200807000	238447000	93828600	90605500	125632000	92869400	95814300	141903000	80673900	69166600	57446300	122483000	271865000	190228000	163951000	91787000	67371000	145942000	156300000	133523000	85573100	133198000	103107000	92303400	84902900
692.5225@13.40	Glycerophospholipids	Glycerophosphocholines	Diacylglycerophosphocholines	PC	PC(29:0)		PC(29:0)	PC_7	C37H74NO8P	C37H75NO8P	[M+H]+	692.523	691.515	0.1	13.4	12.8326	14.3506	42	3	98.82	10	76.66	78.75	35055000	59818200	70540700	26269400	25456600	36279400	29670200	30976400	44498100	24198300	20539600	17035900	34822900	79292500	56666000	46469800	26244000	19822300	54856000	55271200	48744900	27400200	41048400	32179000	30273100	29236600
688.4933@13.42	Glycerophospholipids	Glycerophosphocholines	Diacylglycerophosphocholines	PC	PC(29:1)	16:1	PC(13:0_16:1)	PC_8	C37H72NO8P	C37H71NO8P	[M-H]-	688.492	689.5	1.5	13.42	13.1446	14.005	42	4	0	3	79.95	90.12	406479	686793	693051	319752	211610	371661	336908	323626	453712	267444	128559	135772	474395	813874	673091	486409	326586	155523	363577	549026	365194	258081	240405	327442	210991	200852
772.5152@13.63	Glycerophospholipids	Glycerophosphocholines	Diacylglycerophosphocholines	PC	PC(32:3)	18:1	PC(18:1_14:2)	PC_9	C40H74NO8P	C41H75NO10P	[M+HCOO]-	772.513	727.515	2.3	13.63	13.4279	14.4494	42	3	67.6	4	74.25	70.27	785806	926502	1514500	709083	625714	737039	536872	570643	868114	501041	416643	316242	991451	1831010	1415560	1222110	797055	564620	1305930	904639	1009450	722733	1048610	976038	742222	674329
772.5148@13.85	Glycerophospholipids	Glycerophosphocholines	Diacylglycerophosphocholines	PC	PC(32:3)	18:1	PC(14:2_18:1)	PC_10	C40H74NO8P	C41H75NO10P	[M+HCOO]-	772.513	727.515	1.8	13.85	13.7234	14.8234	41	3	0	4	75.74	68.76	481124	483167	547855	334787	236508	490479	270532	213131	367462	279842	125416	123428	441057	827086	723023	493250	422676	316994	531337	418273	507209	363120	394924	503209	378932	262472
730.5380@14.03	Glycerophospholipids	Glycerophosphocholines	Diacylglycerophosphocholines	PC	PC(32:2)		PC(32:2)	PC_11	C40H76NO8P	C40H77NO8P	[M+H]+	730.538	729.531	0.2	14.03	13.2386	14.4333	42	3	99.21	11	80.46	78.91	196118000	359247000	430643000	164527000	156193000	219973000	146968000	146947000	233816000	116684000	103772000	82461700	209711000	495055000	330666000	295420000	152494000	111049000	262152000	299658000	246115000	172194000	275943000	210356000	153127000	134986000
718.5382@14.05	Glycerophospholipids	Glycerophosphocholines	Diacylglycerophosphocholines	PC	PC(31:1)		PC(31:1)	PC_12	C39H76NO8P	C39H77NO8P	[M+H]+	718.538	717.531	0.1	14.05	13.3962	15.0264	42	3	97.8	4	77.77	78.75	129591000	237974000	276673000	101307000	94548300	134205000	102833000	104854000	157999000	77093400	68881000	54857700	137675000	312488000	213692000	181640000	96522400	70757300	203480000	225539000	187049000	109505000	174945000	134162000	116074000	106459000
706.5378@14.08	Glycerophospholipids	Glycerophosphocholines	Diacylglycerophosphocholines	PC	PC(30:0)		PC(30:0)	PC_13	C38H76NO8P	C38H77NO8P	[M+H]+	706.538	705.531	0.4	14.08	13.7174	15.0508	42	3	99.3	4	77.63	78.46	838706000	1549330000	1778240000	651669000	603554000	844009000	788360000	813700000	1189460000	617068000	549227000	434896000	725967000	1675690000	1146460000	1028970000	556371000	399550000	1354250000	1481340000	1230820000	679835000	1069450000	804131000	855542000	765609000
714.5091@14.15	Glycerophospholipids	Glycerophosphocholines	Diacylglycerophosphocholines	PC	PC(31:2)	16:1	PC(15:1_16:1)	PC_14	C39H74NO8P	C39H73NO8P	[M-H]-	714.508	715.515	1.7	14.15	13.5927	14.4681	42	4	0	3	80.51	89.38	390077	762948	852030	455193	372395	524257	300004	320222	440240	212421	249958	201199	495235	882277	715198	831454	372547	298320	561891	519670	514360	397918	490483	538366	332900	266571
728.5214@14.20	Glycerophospholipids	Glycerophosphocholines	Diacylglycerophosphocholines	PC	PC(30:0)	14:0,16:0	PC(14:0_16:0)	PC_15	C38H76NO8P	C38H76NO8NaP	[M+Na]+	728.52	705.531	1.8	14.2	13.1644	15.2192	42	4	78.84	13	84.04	92.94	74468100	130690000	153610000	59471900	57229600	78583400	69004000	73731900	105396000	56038500	50528100	39877500	72443100	168382000	110221000	101036000	55982400	42239000	94829800	105947000	92180900	57767000	83199400	66567200	64605500	59089500
776.5205@14.31	Glycerophospholipids	Glycerophosphocholines	Diacylglycerophosphocholines	PC	PC(36:7)		PC(36:7)	PC_16	C44H74NO8P	C44H75NO8P	[M+H]+	776.522	775.515	2.6	14.31	13.8999	14.9995	42	3	0	6	85.68	66.47	1137240	2239800	2855180	551081	711187	1207370	1092280	1421500	2047800	841612	656992	510935	1115300	3745820	1743540	857321	689729	532270	1869480	2001960	1974500	562968	1294720	880986	946432	1230800
754.5378@14.41	Glycerophospholipids	Glycerophosphocholines	Diacylglycerophosphocholines	PC	PC(34:4)		PC(34:4)	PC_17	C42H76NO8P	C42H77NO8P	[M+H]+	754.538	753.531	0.4	14.41	13.8154	14.6008	42	3	94.73	5	78.25	78.3	42556000	62060000	76571500	22941000	24172700	33367300	41314700	41137000	52375700	27231600	22699000	18840600	36999200	72283300	49728900	31998700	21316200	18904000	59762200	58593500	56339400	27857300	42294400	31711900	40921200	40518800
778.5382@14.45	Glycerophospholipids	Glycerophosphocholines	Diacylglycerophosphocholines	PC	PC(36:6)		PC(36:6)	PC_18	C44H76NO8P	C44H77NO8P	[M+H]+	778.538	777.531	0	14.45	13.5307	15.4573	42	3	98.88	6	80.05	78.94	29164600	55662100	69992500	24116700	24538000	34405300	22446400	24054500	40293300	20775400	17615500	14934300	38999400	92696300	59812500	48828900	26713500	19008400	52210100	57340900	49399600	29933100	50770900	39201100	27537800	27158700
730.5380@14.57	Glycerophospholipids	Glycerophosphocholines	Diacylglycerophosphocholines	PC	PC(32:2)		PC(32:2)	PC_19	C40H76NO8P	C40H77NO8P	[M+H]+	730.538	729.531	0.2	14.57	14.357	15.5404	42	3	99.14	9	78.31	78.76	65815800	127662000	139877000	53524700	51415200	72998800	54068900	57574800	81002200	47053700	41727200	34128200	75245800	149563000	110769000	94646500	57122800	43180700	115705000	116176000	102698000	56432400	88429800	71873700	64951000	65602000
784.5850@14.58	Glycerophospholipids	Glycerophosphocholines	Diacylglycerophosphocholines	PC	PC(36:3)		PC(36:3)	PC_20	C44H82NO8P	C44H83NO8P	[M+H]+	784.585	783.578	0.1	14.58	14.0603	14.8943	42	3	0	4	77.49	73.86	1668700	2427120	3168900	980544	1118510	1360990	1130740	1281710	1887560	762621	754528	506737	1048430	2012970	2063100	1263800	994181	439035	2313960	2496670	2106080	1260270	1652860	1365240	1308950	1347690
766.5373@14.60	Glycerophospholipids	Glycerophosphocholines	Diacylglycerophosphocholines	PC	PC(35:5)		PC(35:5)	PC_21	C43H76NO8P	C43H77NO8P	[M+H]+	766.538	765.531	1	14.6	14.0562	14.8909	42	3	98.54	6	83.63	77.02	5447050	10462900	9417200	3661200	4593680	5424790	4300680	4350040	6353120	4011510	3235520	2896280	8561820	20860900	9054210	7203470	4737220	3770720	10083600	13204300	11955300	5616780	9608040	7162040	5398150	6337110
770.5689@14.65	Glycerophospholipids	Glycerophosphocholines	Diacylglycerophosphocholines	PC	PC(35:3)		PC(35:3)	PC_22	C43H80NO8P	C43H81NO8P	[M+H]+	770.569	769.562	0.7	14.65	13.9833	14.8989	42	3	75.7	4	83.4	76.93	1543200	2944720	2900750	1314520	861707	1815220	4260870	2911430	4831090	3081540	2423870	1664160	1577550	2698860	2196540	1030500	976203	771962	3787960	4321750	4000340	1596870	2599770	2186240	1461830	1444860
744.5534@14.75	Glycerophospholipids	Glycerophosphocholines	Diacylglycerophosphocholines	PC	PC(33:2)		PC(33:2)	PC_23	C41H78NO8P	C41H79NO8P	[M+H]+	744.554	743.547	0.5	14.75	14.0223	15.7232	42	3	98.87	5	78.71	78.28	109262000	192865000	212394000	94131400	92250600	128909000	83900500	83365900	125704000	66398400	61889700	49881500	116353000	248096000	185116000	155063000	91875800	66345400	139784000	154456000	140420000	84587300	135465000	111931000	80528300	80112100
756.5520@14.79	Glycerophospholipids	Glycerophosphocholines	Diacylglycerophosphocholines	PC	PC(34:3)		PC(34:3)	PC_24	C42H78NO8P	C42H79NO8P	[M+H]+	756.554	755.546	2.4	14.79	14.1849	15.0712	42	3	58.71	6	79.37	69.81	104742000	172717000	193513000	79152800	82404100	117649000	78198600	74783900	123348000	68087600	69405500	53483600	126527000	241588000	188025000	162381000	97785400	74095700	135326000	137904000	133199000	85633400	137055000	108703000	71316600	73290000
732.5534@14.83	Glycerophospholipids	Glycerophosphocholines	Diacylglycerophosphocholines	PC	PC(32:1)		PC(32:1)	PC_25	C40H78NO8P	C40H79NO8P	[M+H]+	732.554	731.546	0.6	14.83	14.3046	15.7236	42	3	99.07	14	77.71	78.13	3104740000	5532210000	6102530000	2482550000	2476290000	3509670000	2630490000	2766930000	3945800000	1988830000	1815500000	1506840000	3377070000	7465660000	5311320000	4232230000	2427500000	1751550000	4347580000	4657140000	4238010000	2266000000	3564780000	2853520000	2584290000	2569510000
716.5248@14.83	Glycerophospholipids	Glycerophosphocholines	Diacylglycerophosphocholines	PC	PC(31:1)	15:0,16:1	PC(15:0_16:1)	PC_26	C39H76NO8P	C39H75NO8P	[M-H]-	716.524	717.531	1.7	14.83	14.2938	15.3728	42	3	92.36	5	70.33	73.3	9810100	16646300	18778800	7718760	8250740	10617900	8153490	8585920	12083700	6221530	5663470	4699130	10469400	20695500	15856200	13224300	7531780	5878060	12998700	13991000	12926400	7388890	11134900	9253470	9024950	8198680
762.6004@14.84	Glycerophospholipids	Glycerophosphocholines	Diacylglycerophosphocholines	PC	PC(34:0)		PC(34:0)	PC_27	C42H84NO8P	C42H85NO8P	[M+H]+	762.601	761.593	0.4	14.84	13.9586	15.3124	42	3	55.54	4	76.96	76.31	3720460	8212290	8680370	3408600	3233380	4222230	2844700	2768080	3967540	2042130	1518860	1257280	4021360	8586920	6819220	4414010	2585580	2153100	4965720	5551280	5283470	2132040	4397710	3548350	3019990	3332620
720.5538@14.85	Glycerophospholipids	Glycerophosphocholines	Diacylglycerophosphocholines	PC	PC(31:0)		PC(31:0)	PC_28	C39H78NO8P	C39H79NO8P	[M+H]+	720.554	719.547	0.1	14.85	14.3571	15.8512	42	3	98.77	12	77.6	78.8	369722000	644817000	696739000	308774000	306472000	440188000	365415000	379125000	531518000	250374000	234910000	190468000	382075000	841839000	603439000	515307000	298836000	217843000	657694000	704826000	649099000	335960000	526491000	422077000	354426000	360638000
802.5360@15.01	Glycerophospholipids	Glycerophosphocholines	Diacylglycerophosphocholines	PC	PC(36:5)	17:2	PC(17:2_19:3)	PC_29	C44H78NO8P	C44H78NO8NaP	[M+Na]+	802.536	779.546	0.3	15.01	14.4878	15.2101	42	4	62.8	6	83.25	97.07	7302690	14006800	15970800	3450740	3230710	7019800	4566380	7214320	10754000	2017820	2791330	1614860	7792780	24420300	10885200	5412700	3407410	1296660	11494500	12554800	10632600	4513800	7045400	4463650	4277750	4439520
792.5522@15.06	Glycerophospholipids	Glycerophosphocholines	Diacylglycerophosphocholines	PC	PC(37:6)		PC(37:6)	PC_30	C45H78NO8P	C45H79NO8P	[M+H]+	792.554	791.546	2	15.06	15.0112	15.1967	42	3	0	5	76.21	68.09	2400480	7030990	8907100	2033000	1602270	1554320	3067710	3082250	4925960	1457180	1315880	725315	3063710	2875680	2455060	3241900	2328470	744973	4236930	4430870	5743520	3301270	1755060	3184380	4022110	4148360
756.5538@15.08	Glycerophospholipids	Glycerophosphocholines	Diacylglycerophosphocholines	PC	PC(34:3)		PC(34:3)	PC_31	C42H78NO8P	C42H79NO8P	[M+H]+	756.554	755.546	0	15.08	14.9057	15.3711	42	3	65.43	5	78.11	77.17	55978900	113848000	115672000	34797400	36569900	48996700	47142500	58539200	63417200	36955800	24974100	22080500	54956600	133568000	64785500	51753600	40731200	38818200	83803600	100487000	80614600	43200700	69304000	60781800	54014100	53078900
804.5535@15.10	Glycerophospholipids	Glycerophosphocholines	Diacylglycerophosphocholines	PC	PC(38:7)		PC(38:7)	PC_32	C46H78NO8P	C46H79NO8P	[M+H]+	804.554	803.546	0.4	15.1	14.5678	15.5562	42	3	98.44	12	85.96	78.87	32399600	57644800	63961300	27478900	27229500	41023100	24726500	28536700	41392900	23391800	20601500	16978700	34249200	77280500	57004900	47663800	27535600	20997700	49430100	53156000	45630800	30028400	50746700	39581900	27857100	27284400
768.5533@15.17	Glycerophospholipids	Glycerophosphocholines	Diacylglycerophosphocholines	PC	PC(35:4)		PC(35:4)	PC_33	C43H78NO8P	C43H79NO8P	[M+H]+	768.554	767.546	0.7	15.17	14.5858	15.404	42	3	98.41	6	80.28	78.01	34228100	61145200	58949100	20308900	21084700	30374200	48443500	51539200	62769200	23797300	21014700	14899700	32760500	64130000	42734000	24610300	16281200	14604000	73902600	81789700	70437200	24986100	42085200	33511500	50834700	51365000
780.5525@15.26	Glycerophospholipids	Glycerophosphocholines	Diacylglycerophosphocholines	PC	PC(36:5)	16:0,20:5	PC(16:0_20:5)	PC_34	C44H78NO8P	C44H79NO8P	[M+H]+	780.554	779.547	1.7	15.26	14.5314	15.771	42	4	91.94	15	86.45	94.16	416396000	777303000	935915000	322236000	327040000	465704000	360444000	421091000	619000000	292938000	249947000	203487000	547800000	1237420000	870325000	656556000	358578000	257453000	783817000	868999000	747426000	406238000	659005000	501337000	454862000	430866000
852.5532@15.36	Glycerophospholipids	Glycerophosphocholines	Diacylglycerophosphocholines	PC	PC(42:11)		PC(42:11)	PC_35	C50H78NO8P	C50H79NO8P	[M+H]+	852.554	851.546	0.6	15.36	14.9719	15.6603	40	3	98.17	3	83.38	78.22	673608	1336570	1304720	462280	631365	656808	255819	456741	764870	131381	166197	250579	1364900	2965910	2754270	1114310	1028950	510872	1469990	2084600	1434540	799338	1131580	1309330	864569	660827
738.5058@15.43	Glycerophospholipids	Glycerophosphocholines	Diacylglycerophosphocholines	PC	PC(33:5)		PC(33:5)	PC_36	C41H72NO8P	C41H73NO8P	[M+H]+	738.507	737.5	1.4	15.43	14.7336	16.2262	42	3	70.86	3	79.01	74.12	10003700	18520800	21638800	8780050	9454210	12620400	7605230	9117190	12233200	5731780	5055870	4106800	21396300	41894100	31229600	28378800	13954100	9857670	19303200	22611600	19684700	12934100	21877400	15537700	11932100	11179200
758.5691@15.44	Glycerophospholipids	Glycerophosphocholines	Diacylglycerophosphocholines	PC	PC(34:2)		PC(34:2)	PC_37	C42H80NO8P	C42H81NO8P	[M+H]+	758.569	757.562	0.4	15.44	14.855	16.4288	42	3	97.76	9	77.6	78.39	2434650000	4000990000	4688410000	1978500000	1996080000	2687200000	1970340000	2130490000	2929380000	1651870000	1467950000	1176970000	2663680000	5242330000	4061840000	3436250000	1974050000	1509090000	3082770000	3404040000	3044480000	1982990000	2955500000	2325910000	2003830000	1895600000
746.5692@15.48	Glycerophospholipids	Glycerophosphocholines	Diacylglycerophosphocholines	PC	PC(33:1)		PC(33:1)	PC_38	C41H80NO8P	C41H81NO8P	[M+H]+	746.569	745.562	0.3	15.48	14.9456	16.4449	42	3	98.88	14	77.69	78.58	1112090000	1820290000	2118780000	875870000	884404000	1195570000	900717000	981666000	1332650000	735153000	651685000	522807000	1163800000	2349760000	1792540000	1507150000	839708000	649678000	1490450000	1638940000	1478680000	893548000	1321780000	1043170000	902274000	878982000
718.5401@15.57	Glycerophospholipids	Glycerophosphocholines	Diacylglycerophosphocholines	PC	PC(31:0)	15:0,16:0	PC(15:0_16:0)	PC_39	C39H78NO8P	C39H77NO8P	[M-H]-	718.539	719.547	1.2	15.57	15.1643	15.9601	42	3	84.35	5	78.02	75.4	7834350	13252200	14443400	8083710	7897420	10009500	8742240	8662210	12841600	7027860	6262520	5166040	7424030	15350900	11177600	11126500	6202260	4797920	13687200	15394100	13281100	8037080	11720600	9657310	8577650	8788390
734.5691@15.58	Glycerophospholipids	Glycerophosphocholines	Diacylglycerophosphocholines	PC	PC(32:0)	16:0	PC(16:0/16:0)	PC_40	C40H80NO8P	C40H81NO8P	[M+H]+	734.569	733.562	0.5	15.58	15.1907	16.4623	42	3	99.41	19	84.6	78.67	2768780000	4643980000	5429050000	2604930000	2572410000	3451000000	3069360000	3261310000	4605830000	2420220000	2175080000	1735240000	2652790000	5499260000	4130420000	3939290000	2192150000	1674260000	4579220000	5010540000	4628090000	2885560000	4247310000	3341160000	2930240000	2841050000
794.5681@15.66	Glycerophospholipids	Glycerophosphocholines	Diacylglycerophosphocholines	PC	PC(37:5)		PC(37:5)	PC_41	C45H80NO8P	C45H81NO8P	[M+H]+	794.569	793.562	1.7	15.66	15.1213	15.9263	42	3	85.24	10	79.59	73.5	60555500	99679200	108705000	45334200	42036300	59600400	70926700	71625400	92447400	39744100	38622600	28571200	60255600	123122000	90857500	59724400	37535800	33492700	101678000	106813000	101947000	51566500	70226800	60111400	68167700	76278100
782.5677@15.84	Glycerophospholipids	Glycerophosphocholines	Diacylglycerophosphocholines	PC	PC(36:4)	21:3	PC(15:1_21:3)	PC_42	C44H80NO8P	C44H81NO8P	[M+H]+	782.569	781.562	2.3	15.84	14.8897	16.8381	42	4	74.58	16	87.18	91.29	2887370000	4687980000	5127370000	1721470000	1739740000	2599330000	3189450000	3431300000	4519830000	1879310000	1822140000	1291710000	3048930000	5868210000	4697490000	3108910000	1782610000	1315030000	5035200000	5318170000	4893760000	2258330000	3444100000	2656890000	3261450000	3405590000
782.5673@15.90	Glycerophospholipids	Glycerophosphocholines	Diacylglycerophosphocholines	PC	PC(36:4)	21:3	PC(15:1_21:3)	PC_43	C44H80NO8P	C44H81NO8P	[M+H]+	782.569	781.562	2.7	15.9	15.1101	16.9673	42	4	0	7	87.18	86.26	2710600000	4362650000	4731320000	1622910000	1649420000	2437850000	2945150000	3166960000	4146020000	1753100000	1702900000	1210900000	2840380000	5383840000	4376960000	2942410000	1684840000	1245660000	4628760000	4864350000	4481590000	2104460000	3203480000	2485700000	3006530000	3137710000
806.5679@15.91	Glycerophospholipids	Glycerophosphocholines	Diacylglycerophosphocholines	PC	PC(38:6)	16:0,22:6	PC(16:0_22:6)	PC_44	C46H80NO8P	C46H81NO8P	[M+H]+	806.569	805.562	1.9	15.91	14.9983	16.9141	42	4	73.48	20	88.15	92.41	594758000	985241000	1121250000	441831000	449674000	634782000	604614000	653352000	921158000	478945000	458636000	347446000	678621000	1370700000	1078950000	819817000	478323000	354990000	1021930000	1113980000	998057000	600466000	912873000	738920000	649272000	655545000
854.5688@15.94	Glycerophospholipids	Glycerophosphocholines	Diacylglycerophosphocholines	PC	PC(42:10)		PC(42:10)	PC_45	C50H80NO8P	C50H81NO8P	[M+H]+	854.569	853.562	0.7	15.94	15.4341	16.2232	42	3	92.51	6	85.9	77.94	18581800	23729800	26584500	8172690	7791810	13744700	9386430	10295100	16444800	3973840	4807430	3933160	15421000	34817800	25814200	12492600	9850660	6738870	19360200	23886500	21698400	10144100	15464800	13134500	14701100	17426000
772.5845@16.04	Glycerophospholipids	Glycerophosphocholines	Diacylglycerophosphocholines	PC	PC(35:2)		PC(35:2)	PC_46	C43H82NO8P	C43H83NO8P	[M+H]+	772.585	771.578	0.7	16.04	15.4795	17.0394	42	3	99.63	14	77.34	77.78	561327000	873961000	1004480000	416863000	425304000	581794000	453292000	482582000	667587000	344957000	327031000	261444000	574912000	1108190000	881579000	726869000	418528000	311522000	645985000	740980000	648616000	416887000	626297000	497824000	429490000	415661000
828.5749@16.06	Glycerophospholipids	Glycerophosphocholines	Diacylglycerophosphocholines	PC	PC(36:3)	18:1,18:2	PC(18:1_18:2)	PC_47	C44H82NO8P	C45H83NO10P	[M+HCOO]-	828.576	783.578	1.3	16.06	15.0779	17.0297	42	4	41.22	6	84.8	92.98	55753000	87270900	99024200	41118800	41164700	59018400	50954400	53975800	75442800	41321900	36448100	28883300	61761200	117938000	92369200	74141500	47301300	35427600	81890500	91496100	81544100	49577500	72216700	59419000	54495800	54793000
730.5381@16.15	Glycerophospholipids	Glycerophosphocholines	Diacylglycerophosphocholines	PC	PC(32:2)		PC(32:2)	PC_48	C40H76NO8P	C40H77NO8P	[M+H]+	730.538	729.531	0	16.15	15.5532	17.0018	42	3	86.46	3	69.02	77.77	12818100	23462500	29305100	12922700	10708800	14518500	8055930	8139140	12721300	6750160	5731850	4708840	20051000	40946200	32128500	23546400	13850000	9659550	16824700	18342800	15512700	10571200	16947700	12897100	9984150	10958800
744.5559@16.15	Glycerophospholipids	Glycerophosphocholines	Diacylglycerophosphocholines	PC	PC(33:1)	18:1	PC(18:1_15:0)	PC_49	C41H80NO8P	C41H79NO8P	[M-H]-	744.555	745.562	1.4	16.15	15.6256	16.5941	42	3	98.16	4	69.73	75	31813800	49081600	54235200	23961200	23682100	32271100	26877500	29737700	39029000	21870400	19113700	15787500	31481100	59102300	46066000	37175400	22835500	18127900	41400700	45556200	42321500	26140900	37047700	29969800	28122700	28032000
760.5847@16.16	Glycerophospholipids	Glycerophosphocholines	Diacylglycerophosphocholines	PC	PC(34:1)		PC(34:1)	PC_50	C42H82NO8P	C42H83NO8P	[M+H]+	760.585	759.578	0.5	16.16	15.6777	17.1372	42	3	98.82	8	77.71	78.21	13002900000	19836900000	22208700000	9594580000	9722160000	13130100000	10979900000	11507500000	15597500000	8512460000	7914100000	6355280000	12701000000	24123000000	19380000000	15507700000	9366200000	7119480000	17390000000	18637800000	16763600000	10056400000	14685300000	11971300000	11223500000	10981300000
820.5844@16.24	Glycerophospholipids	Glycerophosphocholines	Diacylglycerophosphocholines	PC	PC(39:6)		PC(39:6)	PC_51	C47H82NO8P	C47H83NO8P	[M+H]+	820.585	819.578	0.9	16.24	15.6916	16.5615	42	3	93.36	4	77.06	76.92	17617300	28594500	32013900	14899500	14678100	20322300	16262700	17479300	28648700	13886300	15393800	11944100	19347600	33534300	25934600	19239600	13135200	13290800	23103200	30779000	25200600	18676100	24520700	21674100	17404300	16828300
748.5853@16.27	Glycerophospholipids	Glycerophosphocholines	Diacylglycerophosphocholines	PC	PC(33:0)		PC(33:0)	PC_52	C41H82NO8P	C41H83NO8P	[M+H]+	748.585	747.578	0.3	16.27	15.716	17.149	42	3	83.05	8	76.52	77.79	289607000	431682000	489858000	235464000	236989000	324216000	254290000	266716000	369544000	194250000	179543000	147126000	242922000	454714000	376797000	327627000	202156000	151608000	396160000	428195000	381909000	235675000	334754000	280478000	260603000	245654000
704.5243@16.31	Glycerophospholipids	Glycerophosphocholines	Diacylglycerophosphocholines	PC	PC(30:0)	14:0,16:0	PC(14:0_16:0)	PC_53	C38H76NO8P	C38H75NO8P	[M-H]-	704.524	705.531	1.1	16.31	15.8422	16.9313	42	3	0	2	66.88	71.03	646359	953553	954330	349927	416619	530287	411827	326448	494164	146729	212930	114460	655507	1094900	1121260	779809	405237	285692	914221	991269	774360	412307	544787	586101	447927	393234
900.5775@16.32	Glycerophospholipids	Glycerophosphocholines	Diacylglycerophosphocholines	PC	PC(42:9)	20:4,22:5	PC(20:4_22:5)	PC_54	C50H82NO8P	C51H83NO10P	[M+HCOO]-	900.576	855.578	1.7	16.32	15.9417	16.5826	42	3	77.27	3	74.62	72.92	1502670	2404280	2301480	704404	781199	1093930	1083580	1184110	1663520	614659	527064	389120	1418690	2628370	2177960	908501	782377	704897	2095110	2259690	2236480	679174	1179700	1077590	1160180	1116470
830.5669@16.33	Glycerophospholipids	Glycerophosphocholines	Diacylglycerophosphocholines	PC	PC(38:5)	12:0	PC(26:5_12:0)	PC_55	C46H82NO8P	C46H82NO8NaP	[M+Na]+	830.567	807.578	0.1	16.33	15.9062	17.3297	42	4	95.6	11	86.21	99.06	292852000	492083000	541810000	166797000	170939000	259014000	315474000	356928000	518537000	192985000	168122000	124153000	305999000	610307000	490406000	297514000	171473000	126551000	544183000	604884000	523663000	232750000	365543000	273977000	342466000	353478000
828.5772@16.37	Glycerophospholipids	Glycerophosphocholines	Diacylglycerophosphocholines	PC	PC(36:3)	18:1,18:2	PC(18:1_18:2)	PC_56	C44H82NO8P	C45H83NO10P	[M+HCOO]-	828.576	783.578	1.5	16.37	16.3238	17.3183	42	4	0	6	84.75	90.46	9567410	15206200	16418500	7027610	7916440	9698500	9983390	11759700	13339000	7021590	6468030	5477600	12469000	19456600	16066900	11420500	8336510	6598520	12353800	13411900	12840200	8122550	11355700	9983620	11403500	10128800
880.5843@16.40	Glycerophospholipids	Glycerophosphocholines	Diacylglycerophosphocholines	PC	PC(44:11)		PC(44:11)	PC_57	C52H82NO8P	C52H83NO8P	[M+H]+	880.585	879.578	0.9	16.4	16.105	16.8026	42	3	49.37	4	84.77	75.18	5072630	4963770	8037260	2738180	2461770	3866950	2467340	3655290	5490660	2236710	2313750	1966490	3112470	7279740	5083570	2199840	2372330	1978470	5840220	7383820	4907960	2591400	4440420	3278640	3051770	3652830
832.5845@16.43	Glycerophospholipids	Glycerophosphocholines	Diacylglycerophosphocholines	PC	PC(40:7)		PC(40:7)	PC_58	C48H82NO8P	C48H83NO8P	[M+H]+	832.585	831.578	0.7	16.43	15.694	16.9367	42	3	90.09	15	84.96	77.6	229764000	393582000	452568000	157856000	154520000	233645000	209177000	236077000	340779000	156619000	140908000	114669000	208964000	441050000	350253000	236706000	142972000	108685000	329274000	390205000	329471000	168342000	265839000	218065000	217536000	212342000
840.5771@16.61	Glycerophospholipids	Glycerophosphocholines	Diacylglycerophosphocholines	PC	PC(37:4)	17:0,20:4	PC(17:0_20:4)	PC_59	C45H82NO8P	C46H83NO10P	[M+HCOO]-	840.576	795.578	1.3	16.61	15.8021	17.3587	42	4	98.38	7	84.94	95.95	10786100	16915600	17653400	7237670	7007070	10202400	11472900	11903300	15583500	7675400	6923940	5413310	8868370	16307000	12539300	9052940	5703580	4525590	18705700	20271400	18617100	9088020	13275700	10975000	13174700	13629100
852.5771@16.70	Glycerophospholipids	Glycerophosphocholines	Diacylglycerophosphocholines	PC	PC(38:5)	18:0,20:5	PC(18:0_20:5)	PC_60	C46H82NO8P	C47H83NO10P	[M+HCOO]-	852.576	807.578	1.3	16.7	16.6232	17.64	42	4	98.13	7	86.37	95.99	10842600	16120400	19447800	8889320	9196270	10947000	12324500	12241400	16488700	8728330	7316370	6770460	12317200	25770000	25669500	18336900	8838990	6911020	21408800	22591700	21965800	12656300	18475700	16219600	15479900	14947100
786.6004@16.72	Glycerophospholipids	Glycerophosphocholines	Diacylglycerophosphocholines	PC	PC(36:2)		PC(36:2)	PC_61	C44H84NO8P	C44H85NO8P	[M+H]+	786.601	785.593	0.4	16.72	16.2371	17.7125	42	3	98.66	4	77.71	78.39	4854350000	7964880000	8984610000	3648650000	3568290000	4938430000	4243090000	4473880000	6271860000	3101010000	2900300000	2297060000	4866360000	10021500000	7506110000	5840160000	3378460000	2521850000	6684260000	7496100000	6664520000	3762230000	5567320000	4519150000	4418720000	4261390000
770.5713@16.75	Glycerophospholipids	Glycerophosphocholines	Diacylglycerophosphocholines	PC	PC(35:2)	17:1,18:1	PC(17:1_18:1)	PC_62	C43H82NO8P	C43H81NO8P	[M-H]-	770.571	771.578	1.1	16.75	16.1654	17.2085	42	3	95.27	5	75.82	76.35	9252020	14616000	16136700	7168580	6909800	9893140	7707700	8732750	11043800	6411120	5727610	4642930	9051330	18145700	13498700	11476500	6661590	5204360	11966600	13893400	12624300	7452390	10629000	8921040	8414770	8608260
834.5988@16.85	Glycerophospholipids	Glycerophosphocholines	Diacylglycerophosphocholines	PC	PC(40:6)		PC(40:6)	PC_63	C48H84NO8P	C48H85NO8P	[M+H]+	834.601	833.593	2.3	16.85	16.4183	17.0668	42	3	70.77	8	77.16	70.54	268477000	432826000	488039000	198974000	189157000	296047000	268879000	288888000	407642000	191225000	183364000	147614000	201186000	415589000	308687000	249957000	167039000	131097000	391042000	426566000	390295000	219706000	331764000	267169000	265942000	263835000
758.5711@16.93	Glycerophospholipids	Glycerophosphocholines	Diacylglycerophosphocholines	PC	PC(34:1)	16:0,18:1	PC(16:0_18:1)	PC_64	C42H82NO8P	C42H81NO8P	[M-H]-	758.571	759.578	0.7	16.93	16.2364	17.3459	42	3	88.76	5	73.76	77.09	1665570	2948610	3180030	1497730	1325660	2010150	1443970	1418970	2003420	1132650	1105820	819662	1642460	3227290	2261390	1975760	1146270	904972	1917580	2233630	2329590	1234710	1664420	1386700	1237620	1209290
774.6008@16.95	Glycerophospholipids	Glycerophosphocholines	Diacylglycerophosphocholines	PC	PC(35:1)		PC(35:1)	PC_65	C43H84NO8P	C43H85NO8P	[M+H]+	774.601	773.593	0.1	16.95	16.317	17.6548	42	3	97.37	9	77.46	78.69	817555000	1355640000	1521420000	622602000	612184000	856577000	664991000	688909000	962123000	496697000	459967000	358792000	778822000	1617360000	1189340000	939253000	567271000	412283000	1062890000	1154810000	1030260000	586819000	853992000	691758000	644331000	644047000
798.5990@16.96	Glycerophospholipids	Glycerophosphocholines	Diacylglycerophosphocholines	PC	PC(37:3)		PC(37:3)	PC_66	C45H84NO8P	C45H85NO8P	[M+H]+	798.601	797.593	2.2	16.96	15.9188	17.5044	42	3	54.68	5	78.32	70.04	91009100	149050000	172996000	72558900	71187600	97558400	84277500	90765700	125747000	65653500	58644000	45644200	89574100	182746000	135756000	100933000	62169600	46655000	134342000	149187000	127496000	72756700	104692000	85579700	86965000	83976400
822.5996@16.97	Glycerophospholipids	Glycerophosphocholines	Diacylglycerophosphocholines	PC	PC(39:5)		PC(39:5)	PC_67	C47H84NO8P	C47H85NO8P	[M+H]+	822.601	821.593	1.4	16.97	16.224	17.5831	42	3	93.65	16	86.06	75.55	101490000	165852000	179379000	73227700	72154300	96443200	120539000	119274000	172382000	78993200	68540800	53733800	88338500	167012000	130367000	93061400	57765500	43832800	162693000	171420000	166070000	85769800	120670000	98058900	117311000	117902000
762.6009@17.06	Glycerophospholipids	Glycerophosphocholines	Diacylglycerophosphocholines	PC	PC(34:0)		PC(34:0)	PC_68	C42H84NO8P	C42H85NO8P	[M+H]+	762.601	761.593	0.2	17.06	16.6956	18.0497	42	3	97.71	7	77.61	78.7	721584000	1181700000	1328310000	702174000	678976000	942178000	756541000	753341000	1056440000	574566000	518245000	389345000	503148000	1031810000	760672000	673052000	425359000	332064000	1007150000	1064540000	998974000	591385000	879634000	701261000	698724000	692680000
810.6002@17.19	Glycerophospholipids	Glycerophosphocholines	Diacylglycerophosphocholines	PC	PC(38:4)	14:0	PC(14:0_24:4)	PC_69	C46H84NO8P	C46H85NO8P	[M+H]+	810.601	809.593	0.6	17.19	16.8948	18.1682	42	3	99.14	13	83.09	78.24	3035630000	4518950000	4680620000	1873810000	1835410000	2583290000	3403460000	3379830000	4601670000	2081680000	1880980000	1319600000	2892180000	5051290000	3996780000	2589320000	1795190000	1310950000	5079100000	5215090000	4946630000	2304480000	3295180000	2612070000	3581860000	3763060000
800.6142@17.20	Glycerophospholipids	Glycerophosphocholines	Diacylglycerophosphocholines	PC	PC(37:2)		PC(37:2)	PC_70	C45H86NO8P	C45H87NO8P	[M+H]+	800.616	799.609	2.8	17.2	16.2751	17.747	42	3	49.19	10	77.69	68.16	176749000	285483000	305314000	139705000	133065000	183123000	161268000	165717000	240600000	123871000	107352000	87524200	162727000	319869000	249835000	187888000	118236000	81605500	239373000	261404000	245633000	134912000	203585000	162006000	159560000	158995000
884.6150@17.20	Glycerophospholipids	Glycerophosphocholines	Diacylglycerophosphocholines	PC	PC(44:9)		PC(44:9)	PC_71	C52H86NO8P	C52H87NO8P	[M+H]+	884.616	883.609	1.5	17.2	16.8389	18.1265	42	3	83.67	4	77.7	74.08	18811900	25434900	30392900	10541900	10837600	17011900	14820500	14599800	23361500	11583600	9139270	7005650	12052000	21148300	13736900	13198000	9025160	6749140	37317300	42670300	39859600	19046200	31019300	23089700	21963000	20509800
834.5999@17.22	Glycerophospholipids	Glycerophosphocholines	Diacylglycerophosphocholines	PC	PC(40:6)		PC(40:6)	PC_72	C48H84NO8P	C48H85NO8P	[M+H]+	834.601	833.593	1	17.22	17.0154	18.1929	42	3	99.2	10	83.75	77.32	320931000	478605000	495456000	217984000	214230000	297681000	367229000	368795000	495479000	293199000	249989000	187083000	310467000	523370000	405442000	297014000	198748000	139710000	416338000	480892000	409556000	243713000	367861000	279550000	300136000	314104000
904.6082@17.25	Glycerophospholipids	Glycerophosphocholines	Diacylglycerophosphocholines	PC	PC(42:7)	20:4,22:3	PC(20:4_22:3)	PC_73	C50H86NO8P	C51H87NO10P	[M+HCOO]-	904.607	859.609	1	17.25	16.8533	17.6448	42	3	35.97	3	69.71	73.42	1527350	2037210	1937970	1002210	1200490	1541380	1714690	1662970	2435560	1384650	1229500	953106	894286	1784790	1191270	1059580	652047	521745	2191140	2425910	2457610	1421430	1982990	1676030	1561930	1925480
868.6072@17.26	Glycerophospholipids	Glycerophosphocholines	Diacylglycerophosphocholines	PC	PC(39:4)	18:1,21:3	PC(18:1_21:3)	PC_74	C47H86NO8P	C48H87NO10P	[M+HCOO]-	868.607	823.609	0.1	17.26	16.4202	17.9877	42	4	72.01	6	83.44	97.76	3190390	4660010	4734960	2184410	2106870	2859200	3611910	3724670	4618100	2383590	2219570	1911950	2499240	4313000	3461090	2721880	1695710	1433770	4837560	5244340	4826140	2657320	3910660	3369650	3551050	3567260
788.6161@17.28	Glycerophospholipids	Glycerophosphocholines	Diacylglycerophosphocholines	PC	PC(36:1)		PC(36:1)	PC_75	C44H86NO8P	C44H87NO8P	[M+H]+	788.616	787.609	0.3	17.28	16.9953	18.2614	42	3	98.38	6	77.71	78.58	4673970000	6981430000	7747170000	3444870000	3357170000	4680980000	3398930000	3511420000	4852470000	2771570000	2358670000	1854330000	4837740000	8733650000	6672670000	5607380000	3294130000	2399530000	5308960000	5698000000	5147960000	2972350000	4406430000	3506850000	3357840000	3184690000
772.5858@17.29	Glycerophospholipids	Glycerophosphocholines	Diacylglycerophosphocholines	PC	PC(35:1)	18:1	PC(17:0_18:1)	PC_76	C43H84NO8P	C43H83NO8P	[M-H]-	772.586	773.593	0.4	17.29	16.9383	17.5517	42	4	86.71	4	81.94	98.02	7321580	10401200	10744600	5664100	5964490	7247930	5316620	5498600	6931520	4363230	4230000	3621940	7354820	11431100	10271600	8251110	5432440	4622100	6555300	8314630	7127500	5169410	6647220	5612980	4623450	4835510
812.6151@17.31	Glycerophospholipids	Glycerophosphocholines	Diacylglycerophosphocholines	PC	PC(38:3)		PC(38:3)	PC_77	C46H86NO8P	C46H87NO8P	[M+H]+	812.616	811.609	1.5	17.31	16.9275	18.2919	42	3	76.37	8	77.93	73.59	795026000	1244780000	1353220000	530267000	512886000	720394000	793214000	819649000	1110340000	571572000	499957000	372901000	797248000	1524050000	1157530000	832480000	497481000	368740000	1301370000	1373110000	1263300000	629962000	951652000	752784000	872335000	875053000
792.5552@17.34	Glycerophospholipids	Glycerophosphocholines	Diacylglycerophosphocholines	PC	PC(37:5)	16:0	PC(21:5_16:0)	PC_78	C45H80NO8P	C45H79NO8P	[M-H]-	792.555	793.562	0.4	17.34	16.9844	17.9031	42	3	88.42	1	59.78	77.12	33072500	44262300	47187700	20961200	21266200	27984700	32010900	34420300	42048000	25549400	22585700	18014800	15232900	27354900	21230900	16050200	10997300	9180240	34339100	35230000	33501600	20029100	26576000	23567300	27509000	29971300
836.6158@17.35	Glycerophospholipids	Glycerophosphocholines	Diacylglycerophosphocholines	PC	PC(40:5)		PC(40:5)	PC_79	C48H86NO8P	C48H87NO8P	[M+H]+	836.616	835.609	0.6	17.35	16.9824	18.3322	42	3	99.17	10	85.41	78.34	629233000	978283000	1053350000	412196000	409520000	622309000	672585000	694676000	943778000	515601000	420007000	325777000	470035000	897301000	678126000	513018000	319356000	252292000	960209000	1005360000	926844000	460840000	719473000	558452000	652225000	643243000
860.6148@17.36	Glycerophospholipids	Glycerophosphocholines	Diacylglycerophosphocholines	PC	PC(42:7)		PC(42:7)	PC_80	C50H86NO8P	C50H87NO8P	[M+H]+	860.616	859.609	1.8	17.36	16.4884	18.2765	42	3	64	6	85.64	72.39	46405300	85621400	99462500	34915500	35555000	50106300	54517000	62503700	92348200	40553900	34003300	24301400	36552100	80953400	59948700	41086000	25259400	21225300	97250300	104784000	94307100	45143200	72864700	55039200	57324100	61979100
862.6305@17.40	Glycerophospholipids	Glycerophosphocholines	Diacylglycerophosphocholines	PC	PC(42:6)		PC(42:6)	PC_81	C50H88NO8P	C50H89NO8P	[M+H]+	862.632	861.625	1.7	17.4	16.8371	18.2793	42	3	70.89	9	85.88	73.02	45078900	81611000	84525300	35781500	34151400	52186600	51558900	54620100	77926900	43744300	35667100	27624400	30718100	67829400	49595000	44464900	25977600	23558400	90285000	98012000	90924800	47978600	78379700	60294700	54656100	53112200
886.6310@17.42	Glycerophospholipids	Glycerophosphocholines	Diacylglycerophosphocholines	PC	PC(44:8)		PC(44:8)	PC_82	C52H88NO8P	C52H89NO8P	[M+H]+	886.632	885.625	1.2	17.42	17.1156	18.3545	42	3	84.29	7	79.72	75.59	12703200	21743100	24060400	7438830	7606870	11262500	13368600	13552900	19412400	8048480	6924970	4505310	7174060	16480100	11204300	7889970	4940930	4953380	38623200	39192400	36393300	13870900	24284000	18272700	18041200	19997100
814.6297@17.45	Glycerophospholipids	Glycerophosphocholines	Diacylglycerophosphocholines	PC	PC(38:2)		PC(38:2)	PC_83	C46H88NO8P	C46H89NO8P	[M+H]+	814.632	813.625	2.9	17.45	16.7474	18.4223	42	3	39.49	9	78.06	67.44	331622000	577338000	652810000	251859000	247582000	340372000	308835000	325926000	473573000	239188000	203844000	161950000	309094000	649881000	480845000	384183000	191914000	146630000	504107000	553559000	488651000	258104000	394795000	312154000	330091000	323442000
798.6021@17.46	Glycerophospholipids	Glycerophosphocholines	Diacylglycerophosphocholines	PC	PC(37:2)	20:1	PC(17:1_20:1)	PC_84	C45H86NO8P	C45H85NO8P	[M-H]-	798.602	799.609	0.4	17.46	17.0127	17.6773	42	4	77.48	4	77.84	97.45	333174	714960	646397	291698	280041	489308	315442	337321	571599	320595	276499	120356	454785	591957	542635	456077	246824	158418	554651	587220	628554	311921	418997	431692	397707	535698
802.6318@17.51	Glycerophospholipids	Glycerophosphocholines	Diacylglycerophosphocholines	PC	PC(37:1)		PC(37:1)	PC_85	C45H88NO8P	C45H89NO8P	[M+H]+	802.632	801.625	0.3	17.51	17.2657	18.1562	42	3	97.4	8	77.99	78.51	69696600	121818000	140514000	52241000	51255900	73409200	62553200	65514200	91727300	45667100	39530000	30909800	65464900	148887000	104549000	83423700	40316600	32397300	89772800	99339400	87539800	45776200	70427400	55881000	57049900	55611000
850.6313@17.54	Glycerophospholipids	Glycerophosphocholines	Diacylglycerophosphocholines	PC	PC(41:5)		PC(41:5)	PC_86	C49H88NO8P	C49H89NO8P	[M+H]+	850.632	849.625	0.8	17.54	16.9737	18.0993	42	3	47.47	8	83.28	75.17	11701900	19672200	24284600	8349540	8348110	12337300	14145100	15798600	23206100	10644500	8269530	6342520	9207060	20390900	13925100	10573800	6326890	4822590	20517100	25833500	22351900	10234900	16713100	12259900	13864200	14510600
786.6023@17.54	Glycerophospholipids	Glycerophosphocholines	Diacylglycerophosphocholines	PC	PC(36:1)	19:0	PC(17:1_19:0)	PC_87	C44H86NO8P	C44H85NO8P	[M-H]-	786.602	787.609	0.6	17.54	17.2613	17.8871	34	4	0	3	75.17	93.09	105751	0	187200	80974.9	0	67941.2	58842.5	82373.3	196860		33454.4		68019.2	249261	145080	86832.3	26477.6	0	99534.8	179829	118355	47814.1	80123.2	45183	66078.3
826.6312@17.54	Glycerophospholipids	Glycerophosphocholines	Diacylglycerophosphocholines	PC	PC(39:3)		PC(39:3)	PC_88	C47H88NO8P	C47H89NO8P	[M+H]+	826.632	825.625	1	17.54	16.7347	18.0647	42	3	83.27	4	77.55	75.92	30641800	51530600	55057000	21250700	20993300	32160100	28885000	30940200	45664100	22336800	18933700	14039700	25355500	51523000	41037700	32228100	16531300	12687800	42099400	49221700	41591500	22286200	35892700	26105800	30165500	29918200
838.6298@17.55	Glycerophospholipids	Glycerophosphocholines	Diacylglycerophosphocholines	PC	PC(40:4)		PC(40:4)	PC_89	C48H88NO8P	C48H89NO8P	[M+H]+	838.632	837.625	2.6	17.55	16.6396	18.5175	42	3	47.36	8	83.55	68.7	239932000	405270000	443153000	160056000	160967000	240389000	270727000	283253000	384205000	194216000	165769000	124878000	149560000	317137000	236151000	180530000	110098000	92244200	349218000	380080000	342861000	158436000	248879000	194488000	232600000	235344000
912.6472@17.62	Glycerophospholipids	Glycerophosphocholines	Diacylglycerophosphocholines	PC	PC(46:9)		PC(46:9)	PC_90	C54H90NO8P	C54H91NO8P	[M+H]+	912.648	911.64	0.5	17.62	17.1898	18.2789	42	3	93.35	4	76.56	78.01	1915420	3758850	3916230	1871370	1658220	2652900	2773720	2899500	4068950	1910420	1851190	1147190	981340	2297130	1606760	1758700	1003280	1068760	8081760	8263390	6864910	3290560	5554290	4573620	3242120	3695780
784.5869@17.67	Glycerophospholipids	Glycerophosphocholines	Diacylglycerophosphocholines	PC	PC(36:2)	18:1	PC(18:1_18:1)	PC_91	C44H84NO8P	C44H83NO8P	[M-H]-	784.586	785.593	0.9	17.67	17.3128	18.017	42	3	75.02	4	69.77	75.68	560560	834557	960231	382471	370419	530007	497720	551778	798238	322229	292086	270632	421896	937323	770835	512262	247398	222342	611470	695336	555852	234070	429040	397743	460575	443240
864.6459@17.69	Glycerophospholipids	Glycerophosphocholines	Diacylglycerophosphocholines	PC	PC(42:5)	16:0	PC(42:5)	PC_92	C50H90NO8P	C50H91NO8P	[M+H]+	864.648	863.64	2	17.69	17.0608	18.5567	42	3	55.25	8	78.23	70.7	37159000	66223900	74351600	28062300	27434800	42627200	45687400	48785200	64658900	33980700	29705100	22116100	24703100	55166600	39448600	33459600	20737400	17440600	82371100	83911600	76141200	36190000	60704900	47496900	44291300	46424000
932.6402@17.70	Glycerophospholipids	Glycerophosphocholines	Diacylglycerophosphocholines	PC	PC(44:7)	20:4,24:3	PC(20:4_24:3)	PC_93	C52H90NO8P	C53H91NO10P	[M+HCOO]-	932.639	887.64	1.7	17.7	17.1403	18.1793	42	3	84.56	4	72.81	72.95	330793	678216	721317	317539	229488	419271	533464	544292	729177	373234	270274	181477	192373	459094	262503	178310	132166	124690	1215270	1390520	1188060	497889	735043	673747	660295	748608
828.6455@17.70	Glycerophospholipids	Glycerophosphocholines	Diacylglycerophosphocholines	PC	PC(39:2)		PC(39:2)	PC_94	C47H90NO8P	C47H91NO8P	[M+H]+	828.648	827.64	2.6	17.7	17.2105	18.2164	42	3	42.74	4	77.66	68.2	12194700	20888400	23480200	8465260	9092590	12115100	11203300	12465500	16744400	9248960	7684960	6124990	11065200	24735400	16291100	13577400	7006370	5344730	19347900	19449700	17297100	8466390	13909300	11184700	11122500	11571100
884.6380@17.71	Glycerophospholipids	Glycerophosphocholines	Diacylglycerophosphocholines	PC	PC(40:3)	18:0,22:3	PC(18:0_22:3)	PC_95	C48H90NO8P	C49H91NO10P	[M+HCOO]-	884.639	839.64	0.7	17.71	17.1106	18.3561	42	4	0	5	85.18	93.28	2844890	4196660	4829220	1964350	1937500	2610770	3057580	3390130	4346180	2410140	2077140	1749390	1819070	3246760	2690870	2158580	1329990	1113190	3658360	4031830	3680580	1923340	2802930	2233390	2617020	2520500
860.6399@17.79	Glycerophospholipids	Glycerophosphocholines	Diacylglycerophosphocholines	PC	PC(38:1)	18:1,20:0	PC(18:1_20:0)	PC_96	C46H90NO8P	C47H91NO10P	[M+HCOO]-	860.639	815.64	1.5	17.79	17.5811	18.5426	42	4	92.49	4	80.14	94.6	3228640	5377310	5898170	2521190	2347020	3321170	3239590	3504610	4578400	2369130	2141290	1656990	2922430	5867070	4564950	3578590	2056720	1615840	3994890	4096200	3681580	2382060	3159820	2622740	2852980	2727540
914.6622@17.85	Glycerophospholipids	Glycerophosphocholines	Diacylglycerophosphocholines	PC	PC(46:8)		PC(46:8)	PC_97	C54H92NO8P	C54H93NO8P	[M+H]+	914.663	913.656	1.2	17.85	17.5151	18.3109	42	3	77.45	4	77.29	74.84	2140450	2926320	3558500	1170800	1201550	2188090	2412620	2446450	3366060	1509590	1260750	962050	906471	2002580	1696270	1164790	996071	958079	6766880	6571840	6023590	2891210	4278650	3498440	3126640	3317780
890.6611@17.92	Glycerophospholipids	Glycerophosphocholines	Diacylglycerophosphocholines	PC	PC(44:6)		PC(44:6)	PC_98	C52H92NO8P	C52H93NO8P	[M+H]+	890.663	889.656	2.5	17.92	17.3163	18.8852	42	3	49.06	5	77.1	68.81	6428360	11499100	12988200	5157780	4910980	8130770	8720030	9301200	13017100	6551260	5489780	4468830	4880860	9770690	7720720	6052360	3804010	3392380	16633200	16769300	14892700	7649350	12425800	10247800	9295330	9905340
866.6608@17.93	Glycerophospholipids	Glycerophosphocholines	Diacylglycerophosphocholines	PC	PC(42:4)		PC(42:4)	PC_99	C50H92NO8P	C50H93NO8P	[M+H]+	866.663	865.656	2.9	17.93	17.2605	18.327	42	3	0	4	77.24	65.34	18970900	30837300	34823700	12800400	13471000	20723300	21122600	23864100	31141000	16539800	14473200	11202400	10797500	24232100	17548500	14528100	10122500	8820020	34076000	33737200	30481200	16796500	24018800	19265200	18925200	19295600
798.6017@17.93	Glycerophospholipids	Glycerophosphocholines	Diacylglycerophosphocholines	PC	PC(37:2)	18:1	PC(19:1_18:1)	PC_100	C45H86NO8P	C45H85NO8P	[M-H]-	798.602	799.609	0.2	17.93	17.5728	18.5494	42	4	49.2	3	79.29	96.33	1976220	3108720	3630490	1298070	1342820	1909360	2571560	2583480	3527290	1804100	1600410	1269020	1713880	3364170	2628280	1918710	1121700	754417	2458070	2694010	2429920	1192200	1755720	1465660	2153080	2079830
842.6611@17.96	Glycerophospholipids	Glycerophosphocholines	Diacylglycerophosphocholines	PC	PC(40:2)		PC(40:2)	PC_101	C48H92NO8P	C48H93NO8P	[M+H]+	842.663	841.656	2.6	17.96	17.236	18.6886	42	3	50.29	6	77.54	68.58	23632900	40328100	46254300	17437800	17492300	24945700	25045100	27948000	39230700	19037700	17009800	13731900	20552400	43681100	31426700	23804800	13766900	10438700	35821000	36431600	31983200	16149100	24046000	19608500	22512800	22027800
916.6778@18.13	Glycerophospholipids	Glycerophosphocholines	Diacylglycerophosphocholines	PC	PC(46:7)		PC(46:7)	PC_102	C54H94NO8P	C54H95NO8P	[M+H]+	916.679	915.672	1.3	18.13	17.7864	18.9009	42	3	88.57	4	77.4	75	2473820	4187320	5249020	1759910	1822590	2790690	3698550	3766720	5316530	2058630	2244870	1632620	1270180	3490730	2319290	2228480	1369080	1194090	7144010	8211970	6559620	3938130	5741650	4391150	3689290	4177450
912.6711@18.19	Glycerophospholipids	Glycerophosphocholines	Diacylglycerophosphocholines	PC	PC(42:3)	18:1	PC(24:2_18:1)	PC_103	C50H94NO8P	C51H95NO10P	[M+HCOO]-	912.67	867.672	1.3	18.19	17.9541	18.692	42	3	48.39	2	74.33	72.86	450272	676470	740155	259884	242979	434462	449907	479732	654172	329563	324477	221133	245839	539123	360005	347458	189249	167148	586618	532488	558615	272030	430820	357869	318689	294573
856.6785@18.21	Glycerophospholipids	Glycerophosphocholines	Diacylglycerophosphocholines	PC	PC(41:2)		PC(41:2)	PC_104	C49H94NO8P	C49H95NO8P	[M+H]+	856.679	855.672	0.6	18.21	17.8644	18.8307	42	3	87.22	3	74.99	77.36	1743690	2962030	3304830	999601	1067170	1774690	1760800	1712090	2913190	1114090	904372	807598	1595710	3466390	2769060	1853120	1193100	697658	2396390	2146320	2579090	1051390	1286370	1384910	1367810	1370830
936.6716@18.38	Glycerophospholipids	Glycerophosphocholines	Diacylglycerophosphocholines	PC	PC(44:5)	20:4,24:1	PC(20:4_24:1)	PC_105	C52H94NO8P	C53H95NO10P	[M+HCOO]-	936.67	891.672	1.8	18.38	18.0812	18.9717	42	3	0	3	76.58	68.55	268217	545033	543087	160979	128604	211358	346058	382342	619304	163539	149345	165729	165039	472402	313992	162481	54726.9	66609	708181	765634	661483	315056	331384	287729	426958	427036
894.6943@18.39	Glycerophospholipids	Glycerophosphocholines	Diacylglycerophosphocholines	PC	PC(44:4)		PC(44:4)	PC_106	C52H96NO8P	C52H97NO8P	[M+H]+	894.695	893.687	0.4	18.39	17.7737	18.7966	42	3	94.9	5	83.84	78.58	3788920	6404480	6995580	2702960	2589260	3964640	3788730	3694450	6346980	3281630	2296200	2183430	1765110	4490510	3556460	3329590	2277440	1775740	6345850	7773940	6306660	3657810	5778440	4413960	3492320	3963760
868.6060@18.39	Glycerophospholipids	Glycerophosphocholines	Diacylglycerophosphocholines	PC	PC(39:4)	18:1	PC(21:3_18:1)	PC_107	C47H86NO8P	C48H87NO10P	[M+HCOO]-	868.607	823.609	1.5	18.39	18.1406	18.7136	26	3	0	1	61.17	69.24	54908.7	65513.6	126726	22189.2		79862.7	93803.6	86670.2	137924	54729.6	56137.3		86648.1	288277	172801	78931.1				107709	121999	29810.5			39869.3	34538.9
844.6785@18.41	Glycerophospholipids	Glycerophosphocholines	Diacylglycerophosphocholines	PC	PC(40:1)		PC(40:1)	PC_108	C48H94NO8P	C48H95NO8P	[M+H]+	844.679	843.672	0.5	18.41	18.0795	19.27	42	3	98.75	5	77.71	78.26	12307100	21008700	23124700	8857070	9161170	12785100	14179200	12928000	19608300	9712020	8845250	7024310	11553800	24922400	16851400	14802500	8609520	6264700	15112200	16148800	14414100	7514710	11848100	9634250	9844340	9723860
894.6012@18.43	Glycerophospholipids	Glycerophosphocholines	Diacylglycerophosphocholines	PC	PC(45:11)		PC(45:11)	PC_109	C53H84NO8P	C53H85NO8P	[M+H]+	894.601	893.593	0.5	18.43	18.0444	18.9536	42	3	0	4	76.32	73.31	606207	1607010	2091990	680791	560541	867752	520471	1197670	1105770	508053	696570	405928	1683500	3283160	3195590	1717550	1324750	864258	585158	640441	305738	107631	606711	363495	1082020	1125630
918.6939@18.46	Glycerophospholipids	Glycerophosphocholines	Diacylglycerophosphocholines	PC	PC(46:6)		PC(46:6)	PC_110	C54H96NO8P	C54H97NO8P	[M+H]+	918.695	917.687	0.8	18.46	17.8059	19.395	42	3	92.07	4	75.58	76.97	2748990	4931390	5677640	1761120	1820680	3242440	3828010	4273860	5723900	2905390	2295280	1679960	1664010	4015450	2681030	2357140	1458410	944228	6959710	7659770	6406030	3505770	5319400	4338700	4367910	3816160
870.6938@18.49	Glycerophospholipids	Glycerophosphocholines	Diacylglycerophosphocholines	PC	PC(42:2)		PC(42:2)	PC_111	C50H96NO8P	C50H97NO8P	[M+H]+	870.695	869.687	0.9	18.49	18.201	19.484	42	3	91.82	5	77.39	76.7	11941600	19835800	22961100	8495900	8213320	11669700	11746700	12897300	19338200	9344290	7869390	6127680	10720400	22375200	16557300	13836300	7764480	5701700	14313700	16953300	14866900	7574300	11539100	9301410	9447620	9031880
840.6502@18.69	Glycerophospholipids	Glycerophosphocholines	Diacylglycerophosphocholines	PC	PC(40:2)	18:1	PC(22:1_18:1)	PC_112	C48H92NO8P	C48H91NO8P	[M-H]-	840.649	841.656	1.7	18.69	18.4301	18.9812	23	3	0	1	60.34	68.44	35900.1	59066.9	77142.5				119488	37705	149455	52445.4	44091.5	33362.3	45367.7	200685	162107	107174				125723			53465.5		74274.3
896.7097@18.70	Glycerophospholipids	Glycerophosphocholines	Diacylglycerophosphocholines	PC	PC(44:3)		PC(44:3)	PC_113	C52H98NO8P	C52H99NO8P	[M+H]+	896.71	895.703	0.6	18.7	18.3504	19.697	42	3	90.1	3	75.53	77.51	2893540	4517370	5225430	2034830	1989590	2838420	2781020	2997240	4829960	2142070	1842950	1660030	2001920	4980790	3271050	2989320	1507900	1252100	4584720	4827010	3927730	2118950	3270890	2788390	3071430	2622190
846.6942@18.95	Glycerophospholipids	Glycerophosphocholines	Diacylglycerophosphocholines	PC	PC(40:0)		PC(40:0)	PC_114	C48H96NO8P	C48H97NO8P	[M+H]+	846.695	845.687	0.5	18.95	18.5895	19.6912	42	3	92.64	3	75.87	77.79	3053890	4768650	5450450	2303960	1988140	2858260	2970460	3018500	4562230	2307170	1861320	1766100	2437760	5368790	3906780	3668620	2053620	1452740	3691250	3406700	3353100	1610660	2434610	1920870	2466640	2190800
920.7099@18.99	Glycerophospholipids	Glycerophosphocholines	Diacylglycerophosphocholines	PC	PC(46:5)		PC(46:5)	PC_115	C54H98NO8P	C54H99NO8P	[M+H]+	920.71	919.703	0.4	18.99	18.4789	19.9126	42	3	98.44	4	77.27	78.4	3309940	5921370	7041860	1995960	2274000	3011120	3491720	3879920	5488070	2649210	2217630	1843350	2396160	5047380	3850360	2737180	1743970	1226930	8302060	9132080	7421840	3242500	5196640	4152850	4708420	4432450
894.6942@19.01	Glycerophospholipids	Glycerophosphocholines	Diacylglycerophosphocholines	PC	PC(44:4)		PC(44:4)	PC_116	C52H96NO8P	C52H97NO8P	[M+H]+	894.695	893.687	0.5	19.01	18.6981	19.7285	42	3	96.97	3	75.66	78.12	2408330	4084420	5105820	1349470	1413730	1763530	2500840	2727970	3461200	1436650	1355530	1015040	1963910	4783120	3502190	1955640	1377350	971554	5267330	6189940	5320430	1891110	2540590	2245270	3362820	3066420
896.6378@19.05	Glycerophospholipids	Glycerophosphocholines	Diacylglycerophosphocholines	PC	PC(41:4)	18:1	PC(23:3_18:1)	PC_117	C49H90NO8P	C50H91NO10P	[M+HCOO]-	896.639	851.64	0.9	19.05	18.742	19.3374	33	3	0	1	62.46	71.58	34825.2	100482	192884			58139.9	83437.2	126867	221878	97470.3	50797.3	44070.4	135558	350645	190755	113176	41942.1		81161.3	139767	57126.2		73317.1		36076.4	81160
872.7115@19.10	Glycerophospholipids	Glycerophosphocholines	Diacylglycerophosphocholines	PC	PC(42:1)		PC(42:1)	PC_118	C50H98NO8P	C50H99NO8P	[M+H]+	872.71	871.703	1.4	19.1	18.6692	20.1499	42	3	68.37	4	77.34	73.84	7833100	13347700	15920800	6125540	6135860	8208750	7430010	7778160	10985800	6172420	5585030	4597670	7820690	17174500	11852000	10698400	6028730	4533440	11010000	10583100	9913840	5205980	8038170	6418440	6469810	6187230
916.7028@19.18	Glycerophospholipids	Glycerophosphocholines	Diacylglycerophosphocholines	PC	PC(42:1)	18:1	PC(24:0_18:1)	PC_119	C50H98NO8P	C51H99NO10P	[M+HCOO]-	916.701	871.703	1.7	19.18	18.6808	19.8118	42	3	0	2	58.88	68.18	487835	776939	889646	354709	277247	435352	382761	440265	695800	332201	217865	132530	444366	998589	746876	588282	230882	165357	648983	582759	446933	197748	416850	358434	293902	255449
898.7258@19.18	Glycerophospholipids	Glycerophosphocholines	Diacylglycerophosphocholines	PC	PC(44:2)		PC(44:2)	PC_120	C52H100NO8P	C52H101NO8P	[M+H]+	898.726	897.719	0.1	19.18	18.753	20.148	42	3	90.89	3	75.69	78.3	4152100	7245730	8403380	3462110	3073420	4457190	3484340	3894310	5775560	3107410	2561170	2280580	3699440	8206940	5844020	5239650	3053660	2255110	6106280	5982310	5647610	3035660	4813280	4086600	3539760	3210280
874.7257@19.74	Glycerophospholipids	Glycerophosphocholines	Diacylglycerophosphocholines	PC	PC(42:0)		PC(42:0)	PC_121	C50H100NO8P	C50H101NO8P	[M+H]+	874.726	873.719	0.3	19.74	19.3991	20.5182	42	3	86.02	3	75.92	77.91	1543200	2378540	2688120	1070120	1034950	1528100	1333120	1352730	2025430	1262460	932899	905838	1111740	2619300	1985620	1640700	1107570	866459	1795770	1930650	1799230	938188	1439530	1158900	1131110	1110300
922.7256@19.76	Glycerophospholipids	Glycerophosphocholines	Diacylglycerophosphocholines	PC	PC(46:4)		PC(46:4)	PC_122	C54H100NO8P	C54H101NO8P	[M+H]+	922.726	921.719	0.4	19.76	19.3666	20.5584	42	3	90.32	3	75.69	78.02	1325280	2049030	2435160	666227	622039	1014250	1025310	1197120	1541450	698142	614262	492980	933642	1981800	1420500	894500	637789	576303	3301060	3326740	2971900	1212930	1787630	1355750	1740220	1684510
900.7413@20.04	Glycerophospholipids	Glycerophosphocholines	Diacylglycerophosphocholines	PC	PC(44:1)		PC(44:1)	PC_123	C52H102NO8P	C52H103NO8P	[M+H]+	900.742	899.734	0.3	20.04	19.4047	20.8612	42	3	90.67	3	75.64	78.1	2250520	3448320	4239700	1665170	1521920	1885570	1614110	1990430	2689670	1396350	1264900	1159770	2063420	4736800	3386560	2867000	1657410	1321060	3274610	3137250	2971990	1747470	2427130	1937070	1675100	1616030
660.4620@13.53	Glycerophospholipids	Glycerophosphoethanolamines	Diacylglycerophosphoethanolamines	PE	PE(30:1)	14:0,16:1	PE(14:0_16:1)	PE_1	C35H68NO8P	C35H67NO8P	[M-H]-	660.461	661.468	1.5	13.53	13.1763	13.9786	34	3	0	2	68.89	69.36	76347.9	269024	311937	33407.2	43594.2	39261	41228.5	32014.8	108798				301484	624204	473604	327182	192515	39276.9	176857	134513	41438.4	87288	215891	55740.9	34336.6	31866.8
686.4779@14.18	Glycerophospholipids	Glycerophosphoethanolamines	Diacylglycerophosphoethanolamines	PE	PE(32:2)	16:1	PE(16:1_16:1)	PE_2	C37H70NO8P	C37H69NO8P	[M-H]-	686.477	687.484	1.9	14.18	13.7695	14.5939	42	3	0	2	67.7	67.89	346480	649246	745048	340545	368159	468355	218626	275355	367664	139501	142795	69768.4	846296	1599350	1243510	1016750	486653	374430	389804	437001	394192	248063	510802	407522	322105	273551
674.4777@14.20	Glycerophospholipids	Glycerophosphoethanolamines	Diacylglycerophosphoethanolamines	PE	PE(31:1)	15:0,16:1	PE(15:0_16:1)	PE_3	C36H70NO8P	C36H69NO8P	[M-H]-	674.477	675.484	1.6	14.2	13.8992	14.6576	33	3	0	2	57.81	68.71	84378.1	183048	251560			35091.3			89274				322674	718213	432028	305982	143084	91903.3	214387	125262	176746	101473	127615	118148	83488.8	49725.6
662.4780@14.24	Glycerophospholipids	Glycerophosphoethanolamines	Diacylglycerophosphoethanolamines	PE	PE(30:0)	14:0,16:0	PE(14:0_16:0)	PE_4	C35H70NO8P	C35H69NO8P	[M-H]-	662.477	663.484	2	14.24	13.9441	14.5902	42	3	0	2	66.03	67.36	435288	694501	878381	304516	342896	444896	318659	365179	524960	266799	247988	204853	480437	1179320	722088	656747	398316	222239	544938	605604	575905	460817	632398	529569	404491	331340
710.4778@14.54	Glycerophospholipids	Glycerophosphoethanolamines	Diacylglycerophosphoethanolamines	PE	PE(34:4)	14:0,20:4	PE(14:0_20:4)	PE_5	C39H70NO8P	C39H69NO8P	[M-H]-	710.477	711.484	1.6	14.54	14.2258	15.0477	42	3	0	2	68.81	68.96	302573	379382	507113	205933	169506	307190	222508	196526	370888	150760	121310	99836.2	443241	820643	650654	473901	238597	169772	331135	520511	357342	232442	382649	221296	251347	199050
734.4782@14.61	Glycerophospholipids	Glycerophosphoethanolamines	Diacylglycerophosphoethanolamines	PE	PE(36:6)	14:0,22:6	PE(14:0_22:6)	PE_6	C41H70NO8P	C41H69NO8P	[M-H]-	734.477	735.484	2.1	14.61	14.203	14.959	42	3	0	2	67.82	67.25	236156	540682	700375	233539	180557	290847	121406	214356	319010	141022	148657	89861	461385	1006550	757112	722884	320975	174901	384380	539062	395195	327886	533929	457677	251015	146171
712.4932@14.79	Glycerophospholipids	Glycerophosphoethanolamines	Diacylglycerophosphoethanolamines	PE	PE(34:3)	16:1,18:2	PE(16:1_18:2)	PE_7	C39H72NO8P	C39H71NO8P	[M-H]-	712.492	713.5	1.3	14.79	14.3207	15.1152	42	3	0	2	65.53	70.25	460349	726131	912028	269109	310367	403578	284017	208694	309616	166274	156404	38093.4	781012	1548220	1113490	954361	502895	436659	572935	587102	435775	395901	555890	478360	172727	323296
700.4934@14.83	Glycerophospholipids	Glycerophosphoethanolamines	Diacylglycerophosphoethanolamines	PE	PE(33:2)	18:0	PE(15:2_18:0)	PE_8	C38H72NO8P	C38H71NO8P	[M-H]-	700.492	701.5	1.7	14.83	14.4226	15.5758	42	4	0	4	79.72	89.44	331238	608604	711896	260669	273729	424975	149444	102063	313678	54694.4	67504.1	50208.4	721237	1618460	1137640	817114	404993	212752	464593	427420	476235	210093	461964	334766	229899	241570
690.5068@14.91	Glycerophospholipids	Glycerophosphoethanolamines	Diacylglycerophosphoethanolamines	PE	PE(32:1)		PE(32:1)	PE_9	C37H72NO8P	C37H73NO8P	[M+H]+	690.507	689.5	0	14.91	14.4103	15.5791	42	3	95.34	4	62.56	77.89	20817300	36285700	39097500	15799700	15811800	21678200	14931800	16706900	23059000	10369600	9709860	7827770	40755000	85115400	60241600	42379500	23531500	16045900	29306900	32547800	29472200	17445200	27175700	23049400	18847300	18458100
736.4935@15.10	Glycerophospholipids	Glycerophosphoethanolamines	Diacylglycerophosphoethanolamines	PE	PE(36:5)	16:1,20:4	PE(16:1_20:4)	PE_10	C41H72NO8P	C41H71NO8P	[M-H]-	736.492	737.5	1.7	15.1	14.7479	15.2438	42	3	80.53	4	73.65	73	895421	1643120	1785130	910635	975948	1289040	1017970	1146530	1188540	647938	543427	600823	1405310	2608760	1773150	1782900	895657	822647	1651190	1631940	1411680	1078550	1546930	1432570	1067400	1053730
760.4936@15.26	Glycerophospholipids	Glycerophosphoethanolamines	Diacylglycerophosphoethanolamines	PE	PE(38:7)	16:1,22:6	PE(16:1_22:6)	PE_11	C43H72NO8P	C43H71NO8P	[M-H]-	760.492	761.5	1.7	15.26	14.8556	15.6856	42	3	93.59	5	76.55	73.66	978049	1430010	1733790	662654	700417	950003	736039	727423	1029650	487766	497323	378417	973440	2074650	1597530	1339910	639249	564093	1317030	1531110	1218250	938465	1594670	1037540	765651	817856
736.4935@15.38	Glycerophospholipids	Glycerophosphoethanolamines	Diacylglycerophosphoethanolamines	PE	PE(36:5)	16:1,20:4	PE(16:1_20:4)	PE_12	C41H72NO8P	C41H71NO8P	[M-H]-	736.492	737.5	1.6	15.38	15.0909	16.12	42	3	99.66	5	75.03	74.33	2585030	4211760	5278540	2594070	2490980	3096590	1626440	1728240	2893310	1450100	1465160	1124990	5355480	11595800	8711830	7005080	3513260	2564580	5340950	6126650	5718730	3703960	6042530	4722810	3595280	3273260
726.5089@15.48	Glycerophospholipids	Glycerophosphoethanolamines	Diacylglycerophosphoethanolamines	PE	PE(35:3)	17:1,18:2	PE(17:1_18:2)	PE_13	C40H74NO8P	C40H73NO8P	[M-H]-	726.508	727.515	1.3	15.48	15.0692	15.9893	36	3	0	2	62.53	69.83	130163	241489	375941	84812.4	52220.2	158285		58275.4	64801.5				318806	801070	614838	468798	196945	98858.2	204619	278892	178570	94674.9	195245	218327	95292.5	121747
716.5226@15.52	Glycerophospholipids	Glycerophosphoethanolamines	Diacylglycerophosphoethanolamines	PE	PE(34:2)		PE(34:2)	PE_14	C39H74NO8P	C39H75NO8P	[M+H]+	716.522	715.515	0.1	15.52	14.8917	16.4348	42	3	97.23	4	58.36	77.73	47789000	81433200	94384300	39914500	39789300	53575600	35367200	35514000	52962700	26480500	23934500	18627300	80964500	172884000	131829000	105062000	52782400	40180200	65501700	70144300	65402200	44283300	68541700	53097400	46545700	43846100
704.5221@15.55	Glycerophospholipids	Glycerophosphoethanolamines	Diacylglycerophosphoethanolamines	PE	PE(33:1)		PE(33:1)	PE_15	C38H74NO8P	C38H75NO8P	[M+H]+	704.522	703.515	0.5	15.55	14.7298	16.1494	42	3	94.31	1	60.84	77.25	8491570	14220200	16646000	7143760	7058360	9521280	6161940	5805540	8785230	4537190	3855060	3148880	15818100	31203600	24072500	17755200	9192220	6644420	13037900	14613800	11886400	8179000	14259400	10030500	6531990	6261250
692.5219@15.63	Glycerophospholipids	Glycerophosphoethanolamines	Diacylglycerophosphoethanolamines	PE	PE(32:0)	16:0	PE(16:0/16:0)	PE_16	C37H74NO8P	C37H75NO8P	[M+H]+	692.523	691.515	0.8	15.63	15.2619	16.0688	42	3	74.51	6	64.38	75.51	7699970	12153500	13515200	6126810	5422000	7053380	6043780	6294570	8459750	3782790	3576750	2811090	8605240	18146800	13797700	11899600	5761650	3957600	12548900	13222000	12628200	6977050	11782400	10203500	6759530	7730260
760.4935@15.74	Glycerophospholipids	Glycerophosphoethanolamines	Diacylglycerophosphoethanolamines	PE	PE(38:7)	16:1,22:6	PE(16:1_22:6)	PE_17	C43H72NO8P	C43H71NO8P	[M-H]-	760.492	761.5	1.6	15.74	15.4894	16.2036	42	4	0	3	76.59	89.57	149076	354024	227713	124832	79284.6	184503	165564	122661	211016	94646.9	47696.5	74152.8	334837	948949	569713	353361	149325	94785	242265	447621	282896	142634	183314	207833	188310	186493
740.5215@15.98	Glycerophospholipids	Glycerophosphoethanolamines	Diacylglycerophosphoethanolamines	PE	PE(36:4)	16:0,20:4	PE(16:0_20:4)	PE_18	C41H74NO8P	C41H75NO8P	[M+H]+	740.523	739.515	1.3	15.98	15.2816	16.9146	42	3	90.99	10	69.9	74.91	91476700	138852000	165950000	63474500	62373800	87840000	75394400	81087900	109351000	52529100	49839400	38957900	124870000	250095000	204885000	135856000	85006600	62157600	161139000	173944000	156800000	86995000	128376000	107057000	100480000	104095000
764.5218@16.07	Glycerophospholipids	Glycerophosphoethanolamines	Diacylglycerophosphoethanolamines	PE	PE(38:6)	16:0,22:6	PE(16:0_22:6)	PE_19	C43H74NO8P	C43H75NO8P	[M+H]+	764.523	763.515	0.9	16.07	15.2227	16.9432	42	3	99.46	8	56.31	76.27	88452000	146175000	170090000	64294800	61502800	85907200	74034600	78032700	110043000	62716000	57566800	47041000	102322000	206913000	165731000	122849000	65460800	43003000	161178000	171472000	153080000	93227700	137667000	112985000	102788000	100029000
750.5087@16.08	Glycerophospholipids	Glycerophosphoethanolamines	Diacylglycerophosphoethanolamines	PE	PE(37:5)	17:1,20:4	PE(17:1_20:4)	PE_20	C42H74NO8P	C42H73NO8P	[M-H]-	750.508	751.515	1	16.08	15.9389	16.7214	42	3	73.51	3	67.75	75.12	564530	665131	1084110	521768	418089	487870	227052	347206	566056	245669	190846	110952	760808	1691060	1353300	988103	423046	287768	939516	771867	1017100	413225	1037140	614368	591321	521329
728.5247@16.12	Glycerophospholipids	Glycerophosphoethanolamines	Diacylglycerophosphoethanolamines	PE	PE(35:2)	17:1,18:1	PE(17:1_18:1)	PE_21	C40H76NO8P	C40H75NO8P	[M-H]-	728.524	729.531	1.6	16.12	15.4889	17.1234	42	3	93.3	3	66.24	73.82	5536790	8589710	9896180	4455820	4233960	5652240	3321450	3787700	4965200	2902850	2468560	1926570	7785500	14903700	11338700	9516590	5650240	3881640	5996200	7053430	6375410	4746130	6594340	5462890	4887360	4421400
740.5240@16.17	Glycerophospholipids	Glycerophosphoethanolamines	Diacylglycerophosphoethanolamines	PE	PE(36:3)	18:1,18:2	PE(18:1_18:2)	PE_22	C41H76NO8P	C41H75NO8P	[M-H]-	740.524	741.531	0.5	16.17	15.4675	17.1624	42	3	85.17	6	79.23	77.64	12085000	19393400	21530700	8848220	9073560	12547700	7828540	7982490	12051200	6725080	5644040	4587350	16252400	29999600	23175600	18585000	11769600	8399010	16559500	17709000	16323600	10931400	15895000	13807500	11253000	11502300
718.5382@16.23	Glycerophospholipids	Glycerophosphoethanolamines	Diacylglycerophosphoethanolamines	PE	PE(34:1)	18:1,16:0	PE(18:1_16:0)	PE_23	C39H76NO8P	C39H77NO8P	[M+H]+	718.538	717.531	0	16.23	15.722	17.1874	42	3	97.95	8	66.33	78.21	279154000	429437000	527561000	216373000	210599000	283376000	171018000	187891000	255422000	134982000	120498000	93919100	409662000	842447000	640023000	474488000	272139000	197316000	411179000	429628000	396116000	242418000	368989000	292354000	246093000	236254000
764.5231@16.42	Glycerophospholipids	Glycerophosphoethanolamines	Diacylglycerophosphoethanolamines	PE	PE(38:5)	18:1,20:4	PE(18:1_20:4)	PE_24	C43H76NO8P	C43H75NO8P	[M-H]-	764.524	765.531	0.6	16.42	16.0784	16.7781	42	4	66.54	6	84.99	96.73	53243900	84924100	91146200	42464600	41628400	56624500	50576400	52301500	72595100	37953000	33963100	27601600	55916800	105522000	80833400	62076400	38342900	30439600	84821200	98035700	85338900	54653500	77649800	66757300	65984400	66459700
766.5363@16.42	Glycerophospholipids	Glycerophosphoethanolamines	Diacylglycerophosphoethanolamines	PE	PE(36:2)	18:1	PE(18:1_18:1)	PE_25	C41H78NO8P	C41H78NO8NaP	[M+Na]+	766.536	743.547	0.7	16.42	16.0481	16.7735	42	3	56.26	6	73.35	75.45	146564000	234285000	281969000	116570000	105937000	148453000	127412000	139237000	197171000	94337100	86716600	67676500	144659000	300142000	225116000	167695000	99199200	81731600	253866000	267775000	246635000	141327000	199512000	165655000	187162000	168144000
740.5249@16.43	Glycerophospholipids	Glycerophosphoethanolamines	Diacylglycerophosphoethanolamines	PE	PE(36:3)	18:1,18:2	PE(18:1_18:2)	PE_26	C41H76NO8P	C41H75NO8P	[M-H]-	740.524	741.531	1.7	16.43	16.3608	17.2783	42	3	96.19	7	80.52	73.94	2853400	4148770	5253210	2053350	2286480	2669350	1966240	2022170	3403850	1111220	1262270	1129950	3787400	6707350	5749710	3744760	2585280	1631430	4176410	4106850	3946410	2450070	3457640	3217380	2214410	2710360
742.5380@16.51	Glycerophospholipids	Glycerophosphoethanolamines	Diacylglycerophosphoethanolamines	PE	PE(36:3)	16:0	PE(16:0_20:3)	PE_27	C41H76NO8P	C41H77NO8P	[M+H]+	742.538	741.531	0.2	16.51	16.3724	17.2879	42	3	96.73	2	62.56	77.86	4970440	11555900	12823400	5229180	3772710	7367500	5749360	4692090	9212210	2689650	2687760	2272610	10136300	15398800	12283200	8866570	5979470	3846740	7459990	10339900	11181700	6219370	6375030	6770300	9239440	7329940
790.5382@16.55	Glycerophospholipids	Glycerophosphoethanolamines	Diacylglycerophosphoethanolamines	PE	PE(40:7)	18:1,22:6	PE(18:1_22:6)	PE_28	C45H76NO8P	C45H77NO8P	[M+H]+	790.538	789.531	0	16.55	16.1294	16.9809	42	3	95.54	9	56.83	77.61	49732900	78024800	91326000	36161500	33224900	47064200	53960200	55715200	78596800	43897100	39512900	31340400	36870600	77570800	54776200	44505600	21532100	16708900	88222700	99056500	88111300	53493700	83250600	65824600	65789900	61406500
752.5246@16.64	Glycerophospholipids	Glycerophosphoethanolamines	Diacylglycerophosphoethanolamines	PE	PE(37:4)	17:0,20:4	PE(17:0_20:4)	PE_29	C42H76NO8P	C42H75NO8P	[M-H]-	752.524	753.531	1.3	16.64	15.9204	17.2044	42	3	95.33	2	62.54	74.62	5856360	9002830	9734220	4495980	4037730	6051620	5462550	5522540	7117830	3933340	3446070	2719960	5975790	11069800	8533740	6392020	4100780	3343840	9047380	9890650	9331700	5086770	7428710	6232690	6744690	6828540
754.5372@16.71	Glycerophospholipids	Glycerophosphoethanolamines	Diacylglycerophosphoethanolamines	PE	PE(37:4)	17:0	PE(17:0_20:4)	PE_30	C42H76NO8P	C42H77NO8P	[M+H]+	754.538	753.531	1.2	16.71	16.0451	17.3502	42	3	87.17	2	61.72	74.55	19564100	32470000	33713700	14334600	13518200	18365300	16862400	16982200	24036900	11391600	10305100	7470950	18419400	39657100	29603800	23483900	12772300	11071400	30142300	35911300	32087800	15249100	24597900	18210800	21484800	22029100
744.5538@16.80	Glycerophospholipids	Glycerophosphoethanolamines	Diacylglycerophosphoethanolamines	PE	PE(36:2)	18:1	PE(18:1_18:1)	PE_31	C41H78NO8P	C41H79NO8P	[M+H]+	744.554	743.547	0	16.8	16.1396	17.6723	42	3	98.31	13	74.61	78.64	304529000	511497000	577602000	236895000	233103000	318966000	214384000	225677000	309902000	155891000	149371000	117294000	356912000	749303000	554233000	436560000	243651000	180793000	439817000	459809000	422218000	247228000	371027000	303097000	306674000	290690000
764.5245@16.84	Glycerophospholipids	Glycerophosphoethanolamines	Diacylglycerophosphoethanolamines	PE	PE(38:5)	18:0,20:5	PE(18:0_20:5)	PE_32	C43H76NO8P	C43H75NO8P	[M-H]-	764.524	765.531	1.2	16.84	16.6806	17.4769	42	4	97.52	7	86.89	96.29	12374900	18641100	22996200	9964500	9729260	12705500	7110790	9726880	13236300	7926350	6815400	5458680	17360800	33398400	26352600	21014900	12124000	8780900	22928300	24056800	24036300	12201100	20693200	15077600	16477800	14275100
792.5523@16.93	Glycerophospholipids	Glycerophosphoethanolamines	Diacylglycerophosphoethanolamines	PE	PE(38:3)		PE(38:3)	PE_33	C43H80NO8P	C43H80NO8NaP	[M+Na]+	792.551	769.562	1.1	16.93	16.6046	17.1089	42	3	67.99	1	56.16	73.8	30577800	48654700	55801000	19999900	19664300	28024200	32992800	32605700	44112300	20880800	19529200	14552900	17601100	37985900	24824100	19889700	11222300	9366280	41037300	41823800	39759200	24173300	34742400	30606300	31107000	31259900
730.5404@16.95	Glycerophospholipids	Glycerophosphoethanolamines	Diacylglycerophosphoethanolamines	PE-NMe	PE-NMe(34:1)	16:0,18:1	PE-NMe(16:0_18:1)	PE_34	C40H78NO8P	C40H77NO8P	[M-H]-	730.539	731.547	1.6	16.95	16.2101	17.3878	42	3	98.98	4	72.36	74.39	13956300	21728900	23888900	10892800	10838500	14454000	9200410	9627630	12841500	7336820	6629190	5332380	16073100	29682700	23170800	18758200	11184700	8769350	16228500	18153500	16710300	10001000	14109600	12314300	11328200	11204600
718.5403@17.00	Glycerophospholipids	Glycerophosphoethanolamines	Diacylglycerophosphoethanolamines	PE	PE(34:0)	18:0,16:0	PE(18:0_16:0)	PE_35	C39H78NO8P	C39H77NO8P	[M-H]-	718.539	719.547	1.5	17	16.688	17.4088	42	3	98.76	4	74.56	74.78	3504910	5520630	5940930	2727290	2731000	3721510	2555150	2623700	3447310	1975980	1757700	1365060	2705850	5019380	3693490	3266730	2073840	1666570	4917090	5267770	4731290	3126030	4146250	3468110	3646910	3370160
768.5534@17.19	Glycerophospholipids	Glycerophosphoethanolamines	Diacylglycerophosphoethanolamines	PE	PE(38:4)	18:0,20:4	PE(18:0_20:4)	PE_36	C43H78NO8P	C43H79NO8P	[M+H]+	768.554	767.547	0.5	17.19	16.582	17.9297	42	3	99.54	7	67.45	77.83	711682000	1107690000	1136780000	500225000	473902000	694839000	651138000	657605000	887943000	505760000	447315000	355117000	606159000	1184610000	855046000	656583000	464934000	338236000	1257220000	1321230000	1160080000	643229000	986325000	738309000	803898000	834656000
770.5663@17.26	Glycerophospholipids	Glycerophosphoethanolamines	Diacylglycerophosphoethanolamines	PE	PE(36:0)	18:0	PE(18:0_18:0)	PE_37	C41H82NO8P	C41H82NO8NaP	[M+Na]+	770.567	747.578	1	17.26	16.9761	18.1765	42	3	0	5	71.39	71.72	115154000	195020000	202772000	74233100	73074500	107931000	86532900	88689700	127515000	72635000	62436600	47281800	107235000	200248000	140534000	112557000	62790700	43886700	202239000	208028000	180573000	93927800	148783000	109676000	118571000	114357000
792.5530@17.26	Glycerophospholipids	Glycerophosphoethanolamines	Diacylglycerophosphoethanolamines	PE	PE(40:6)	18:0,22:6	PE(18:0_22:6)	PE_38	C45H78NO8P	C45H79NO8P	[M+H]+	792.554	791.547	1	17.26	17.0715	17.9478	42	3	96.44	8	59.86	75.89	95919400	143193000	156419000	56645300	55353000	75809700	99666800	96929400	131274000	80851200	67238200	55723500	59603300	114132000	84049400	57484300	33016500	24647100	141064000	162129000	137276000	68234800	107791000	77828300	106328000	109267000
746.5690@17.27	Glycerophospholipids	Glycerophosphoethanolamines	Diacylglycerophosphoethanolamines	PE	PE(36:1)	18:1,18:0	PE(36:1)	PE_39	C41H80NO8P	C41H81NO8P	[M+H]+	746.569	745.562	0.5	17.27	17.0094	18.2182	42	3	99.36	9	70.59	77.89	465858000	697184000	765469000	321620000	322782000	445349000	322426000	327510000	449920000	254402000	215152000	176490000	466962000	894819000	622261000	536811000	312106000	231598000	556246000	593833000	520806000	298261000	445030000	342598000	377166000	349051000
780.5546@17.28	Glycerophospholipids	Glycerophosphoethanolamines	Diacylglycerophosphoethanolamines	PE	PE(39:4)	19:0,20:4	PE(19:0_20:4)	PE_40	C44H80NO8P	C44H79NO8P	[M-H]-	780.555	781.562	0.3	17.28	16.8336	17.8656	42	3	67.91	5	71.42	76.77	3967060	5662180	5318560	2513040	2498930	3362820	3244140	3293570	4083580	2185490	2247650	1744730	2222890	4515280	3559460	2626360	1721870	1428150	3682660	4180140	3945260	2322270	3141690	2820100	3114640	3346740
794.5693@17.35	Glycerophospholipids	Glycerophosphoethanolamines	Diacylglycerophosphoethanolamines	PE	PE(38:2)		PE(38:2)	PE_41	C43H82NO8P	C43H82NO8NaP	[M+Na]+	794.567	771.578	2.9	17.35	16.936	18.1346	42	3	92.87	3	62.18	69.29	99016200	171767000	172472000	61975600	64525100	94953600	103895000	105416000	144608000	79925100	66967900	51389500	53605400	104831000	71706500	56594400	31032000	26534700	125576000	135406000	129572000	60653200	96473500	71539600	93104500	92997900
770.5703@17.46	Glycerophospholipids	Glycerophosphoethanolamines	Diacylglycerophosphoethanolamines	PE	PE(38:2)	18:0,20:2	PE(18:0_20:2)	PE_42	C43H82NO8P	C43H81NO8P	[M-H]-	770.571	771.578	0.3	17.46	17.1557	18.1537	42	4	42.65	6	83.26	96.03	7739660	11262100	12547900	5601030	5646810	7255920	6157450	6629280	7915440	4491930	4037850	3423730	6455250	11786800	9169910	7449890	4294920	3422980	8227180	9474480	8984670	5257850	6922800	6317970	6905200	6613010
758.5717@17.53	Glycerophospholipids	Glycerophosphoethanolamines	Diacylglycerophosphoethanolamines	PE	PE(37:1)	18:1,19:0	PE(18:1_19:0)	PE_43	C42H82NO8P	C42H81NO8P	[M-H]-	758.571	759.578	1.5	17.53	17.212	17.9391	42	3	98.55	4	70.15	74.39	1769950	2702120	3078360	1281770	1275060	1633450	1294490	1235390	1742520	959607	817316	645541	1452030	2797330	2248580	1887520	1139930	805479	2081540	2104950	2111680	1187670	1869790	1480010	1586850	1594860
782.5717@17.54	Glycerophospholipids	Glycerophosphoethanolamines	Diacylglycerophosphoethanolamines	PE	PE(39:3)	18:0,21:3	PE(18:0_21:3)	PE_44	C44H82NO8P	C44H81NO8P	[M-H]-	782.571	783.578	1.5	17.54	17.0117	17.8961	42	3	96.72	3	59.88	73.87	2055720	3146040	3778950	1356420	1301940	1880150	1580740	1530540	2115480	1109590	982512	843063	1330890	2460370	1732880	1451830	877105	552028	2215560	2362440	2039970	1089420	1665390	1398320	1732030	1550500
796.5841@17.57	Glycerophospholipids	Glycerophosphoethanolamines	Diacylglycerophosphoethanolamines	PE	PE(40:4)		PE(40:4)	PE_45	C45H82NO8P	C45H83NO8P	[M+H]+	796.585	795.578	1.3	17.57	17.1921	18.2552	42	3	79.11	4	59.41	73.96	87321200	145442000	154122000	54566400	56134600	85853500	87084100	86862700	113100000	63631500	53632300	39192100	37035800	77155300	56972200	40722700	23898400	22855100	104183000	114128000	96575300	46159400	68705500	55858300	74943100	73892800
772.5873@17.76	Glycerophospholipids	Glycerophosphoethanolamines	Diacylglycerophosphoethanolamines	PE	PE(38:1)	18:0,20:1	PE(18:0_20:1)	PE_46	C43H84NO8P	C43H83NO8P	[M-H]-	772.586	773.593	1.4	17.76	17.5027	18.3952	42	3	94.84	5	74.05	74.89	2615790	4241790	4862980	2031380	1943740	2631960	2452770	2572950	3343420	1993530	1634550	1304770	2557100	5088640	4131550	3113710	1763960	1394230	3895150	4059460	3978810	1993020	3011280	2522550	2915190	2758530
798.6007@17.81	Glycerophospholipids	Glycerophosphoethanolamines	Diacylglycerophosphoethanolamines	PE	PE(40:3)		PE(40:3)	PE_47	C45H84NO8P	C45H85NO8P	[M+H]+	798.601	797.593	0.1	17.81	17.6281	18.3057	42	3	79.08	4	58.64	76.87	9137400	15641800	16658200	6165200	6034910	9053170	7529310	6883060	9928420	5902700	5234820	3743040	5110620	10094300	7404350	5516910	3406800	2500690	13246700	12708000	12631000	5783140	9432510	6948140	9268320	9061970
800.6162@17.89	Glycerophospholipids	Glycerophosphoethanolamines	Diacylglycerophosphoethanolamines	PE	PE(40:2)		PE(40:2)	PE_48	C45H86NO8P	C45H87NO8P	[M+H]+	800.616	799.609	0.2	17.89	17.6784	18.6249	42	3	89.19	1	56.92	77.24	4732010	7529410	9866440	3113810	3181360	5203380	5849650	6263530	8931280	3985660	3577700	2679900	4612040	10182800	7247080	5492140	2814440	2039260	7722200	6473470	6392820	3196110	4488510	3764060	5021880	4961360
824.6187@18.15	Glycerophospholipids	Glycerophosphoethanolamines	Diacylglycerophosphoethanolamines	PE	PE(42:3)	18:1,24:2	PE(18:1_24:2)	PE_49	C47H88NO8P	C47H87NO8P	[M-H]-	824.617	825.625	1.5	18.15	17.6314	18.737	42	3	63.03	2	66.03	72.55	574688	800347	839430	323165	315846	491238	593593	686172	1005920	401690	415381	360438	319152	594238	497249	460995	179235	141215	664551	692738	701556	269631	497394	277229	501524	411330
822.6034@18.25	Glycerophospholipids	Glycerophosphoethanolamines	Diacylglycerophosphoethanolamines	PE	PE(42:4)	20:4,22:0	PE(20:4_22:0)	PE_50	C47H86NO8P	C47H85NO8P	[M-H]-	822.602	823.609	2	18.25	18.0635	18.5754	42	3	97.6	2	67.5	72.52	403931	561789	701895	211686	208524	332159	432244	507330	741542	390656	339631	279492	296208	749681	532618	403347	252788	151712	986608	1073920	894041	468378	646427	588762	473474	540980
824.6158@18.31	Glycerophospholipids	Glycerophosphoethanolamines	Diacylglycerophosphoethanolamines	PE	PE(40:1)		PE(40:1)	PE_51	C45H88NO8P	C45H88NO8NaP	[M+Na]+	824.614	801.625	2.2	18.31	18.0646	18.9312	42	3	87.68	3	64.07	71.12	1140240	1770180	2322660	637062	657417	989475	1547980	1552700	2491350	997881	1076580	671677	1156160	2758860	2058920	1215220	715793	610092	2586720	3077210	2599590	894548	1504770	1356630	1298490	1467400
800.6189@18.38	Glycerophospholipids	Glycerophosphoethanolamines	Diacylglycerophosphoethanolamines	PE	PE(40:1)	18:1,22:0	PE(18:1_22:0)	PE_52	C45H88NO8P	C45H87NO8P	[M-H]-	800.617	801.625	1.8	18.38	18.0234	18.8689	42	3	96.2	4	74.28	73.5	1563210	2697960	2872390	1152000	1092700	1565470	2179430	2439660	3147420	1503490	1306340	1109740	2127900	4559170	3179680	2250930	1335950	1006530	2395620	2565750	2344420	1151850	1659540	1397490	1700850	1646840
828.6477@18.45	Glycerophospholipids	Glycerophosphoethanolamines	Diacylglycerophosphoethanolamines	PE	PE(42:2)		PE(42:2)	PE_53	C47H90NO8P	C47H91NO8P	[M+H]+	828.648	827.64	0	18.45	18.1002	19.2536	42	3	88.4	3	57.35	77.29	3440010	6387690	7274150	2766720	2849180	3405260	6185640	6279990	9398000	3981910	3505480	3068630	4300560	8834070	5850090	4998000	2359500	1590170	6037090	5992100	5295160	2423040	3560440	3045170	3899850	3576300
814.6346@18.73	Glycerophospholipids	Glycerophosphoethanolamines	Diacylglycerophosphoethanolamines	PE	PE(41:1)	18:1,23:0	PE(18:1_23:0)	PE_54	C46H90NO8P	C46H89NO8P	[M-H]-	814.633	815.64	1.8	18.73	18.3867	19.0706	41	3	0	2	62.43	67.94	105028	173404	236838		44738.4	90218.8	218012	162146	327921	100906	155055	110855	238445	504650	361726	274548	124094	43211.6	242165	189510	189059	46938.2	96187.9	105544	116598	42826.4
852.6470@18.91	Glycerophospholipids	Glycerophosphoethanolamines	Diacylglycerophosphoethanolamines	PE	PE(44:4)	24:0,20:4	PE(24:0_20:4)	PE_55	C49H90NO8P	C49H91NO8P	[M+H]+	852.648	851.64	0.8	18.91	18.5267	19.4004	42	3	0	5	61.14	71.75	1026790	1804660	1784060	642348	645549	1096310	1676720	1551150	2188700	1215710	979437	783981	1173770	2702640	1900430	1620140	747269	593461	2361890	2338090	2052230	854326	1341400	1032610	1286460	1244500
830.6633@19.00	Glycerophospholipids	Glycerophosphoethanolamines	Diacylglycerophosphoethanolamines	PE	PE(42:1)	18:1,24:0	PE(18:1_24:0)	PE_56	C47H92NO8P	C47H93NO8P	[M+H]+	830.663	829.656	0	19	18.6154	19.5959	42	3	95.64	5	65.17	78.04	5046240	7905660	9386710	3292890	3369750	4770810	7184300	7253780	10375000	4988690	4450610	3608830	6988640	14347400	10193200	8211500	4227360	3235020	8394440	8284190	7009790	3190860	4829070	4016430	5050190	4398840
854.6655@19.03	Glycerophospholipids	Glycerophosphoethanolamines	Diacylglycerophosphoethanolamines	PE	PE(44:2)	18:1,26:1	PE(18:1_26:1)	PE_57	C49H94NO8P	C49H93NO8P	[M-H]-	854.664	855.672	1.3	19.03	18.6985	19.3836	42	3	0	2	68.28	70.38	235013	376612	381463	146357	111811	157377	366041	395208	596785	274310	277520	121070	187663	545514	381878	305297	194161	108765	314001	267730	293869	156530	214132	156120	195642	253318
1395.9338@19.42	Glycerophospholipids	Glycerophosphoglycerophosphoglycerols	Diacylglycerophosphoglycerophosphodiradylglycerols	CL	CL(68:6)	16:1,18:2	CL(68:6)	CL_1	C77H138O17P2	C77H137O17P2	[M-H]-	1395.93	1396.94	0.1	19.42	19.0706	20.0588	33	3	0	5	59.89	72.97		74550.8	59227.4			39078.6		34924.9	56215.9				77455.1	325451	165437	65450.1	27836.1	39321.7	175247	222400	147919	34285.1	149036	83857.4	139513	139636
1371.9337@19.47	Glycerophospholipids	Glycerophosphoglycerophosphoglycerols	Diacylglycerophosphoglycerophosphodiradylglycerols	CL	CL(66:4)	16:1	CL(66:4)	CL_2	C75H138O17P2	C75H137O17P2	[M-H]-	1371.93	1372.94	0	19.47	19.0592	19.9476	34	3	0	4	68.58	73.43		105829	145497	30702.7			82559.6	90245.4	195688	25036.4	27955.5		90335	236609	130513	51273.5	53474.8	0	191740	129548	168857	67155.3	84534.6	0	147628	95682.7
1397.9502@19.66	Glycerophospholipids	Glycerophosphoglycerophosphoglycerols	Diacylglycerophosphoglycerophosphodiradylglycerols	CL	CL(68:5)	16:1,18:1,18:2	CL(16:1_16:1_18:1_18:2)	CL_3	C77H140O17P2	C77H139O17P2	[M-H]-	1397.95	1398.96	0.6	19.66	19.1515	20.509	42	3	68.94	5	72.21	76.19	325806	551652	658951	257372	256441	381334	503835	454035	707087	347782	250899	200812	628896	1263210	943083	560770	305622	267252	1082700	1164810	1050760	544457	928684	641288	749552	814187
1421.9496@19.74	Glycerophospholipids	Glycerophosphoglycerophosphoglycerols	Diacylglycerophosphoglycerophosphodiradylglycerols	CL	CL(70:7)	16:1,18:2	CL(70:7)	CL_4	C79H140O17P2	C79H139O17P2	[M-H]-	1421.95	1422.96	0.2	19.74	19.3191	20.5242	42	3	53.31	5	69.74	76.06	236941	399536	459356	77560.5	76811.8	203473	239999	307587	342030	186504	97582.3	67974.7	339032	736625	577942	293588	163392	88181.4	667151	723635	606025	345469	557141	395895	395855	389553
1423.9660@19.86	Glycerophospholipids	Glycerophosphoglycerophosphoglycerols	Diacylglycerophosphoglycerophosphodiradylglycerols	CL	CL(70:6)	16:1,18:2,18:1	CL(16:1_18:2_18:1_18:2)	CL_5	C79H142O17P2	C79H141O17P2	[M-H]-	1423.96	1424.97	0.7	19.86	19.2272	20.8272	42	3	90.91	16	74.63	77.16	1752960	2935530	3547650	1206480	1313520	1710160	2074720	2050010	3097140	1545830	1348790	933358	2732470	5585290	4034250	2863270	1344420	1179610	6195640	6299920	5566490	2979790	4485330	3723980	3340840	3105210
1399.9639@19.94	Glycerophospholipids	Glycerophosphoglycerophosphoglycerols	Diacylglycerophosphoglycerophosphodiradylglycerols	CL	CL(68:4)	16:1,18:1	CL(68:4)	CL_6	C77H142O17P2	C77H141O17P2	[M-H]-	1399.96	1400.97	0.7	19.94	19.3479	20.8356	42	3	72.45	12	76.81	76.29	828135	1344720	1441940	530572	475098	754583	921870	958070	1377320	606421	575671	455915	671363	1433190	1134530	718927	311235	288381	1584110	1693250	1588490	575532	980858	790702	1256840	1193130
1447.9650@19.97	Glycerophospholipids	Glycerophosphoglycerophosphoglycerols	Diacylglycerophosphoglycerophosphodiradylglycerols	CL	CL(72:8)	18:2	CL(18:2/18:2/18:2/18:2)	CL_7	C81H142O17P2	C81H141O17P2	[M-H]-	1447.96	1448.97	0	19.97	19.405	20.88	42	3	85.95	9	70.69	77.83	617057	914434	1008100	383769	358141	662187	646029	625304	985400	488254	427281	341601	676188	1477560	1082780	704371	462783	354699	1487820	1647440	1514130	749520	1265110	954536	831593	957326
1471.9639@20.04	Glycerophospholipids	Glycerophosphoglycerophosphoglycerols	Diacylglycerophosphoglycerophosphodiradylglycerols	CL	CL(74:10)	18:2	CL(74:10)	CL_8	C83H142O17P2	C83H141O17P2	[M-H]-	1471.96	1472.97	0.7	20.04	19.5609	20.7766	38	3	0	4	61.26	71.98	101638	215772	269226			83842.9	133049	148971	253593	67039.1	49720.6		179477	512472	359719	204339	85600.7	28555.4	500636	552503	487261	275475	446571	351612	165361	174735
1449.9807@20.14	Glycerophospholipids	Glycerophosphoglycerophosphoglycerols	Diacylglycerophosphoglycerophosphodiradylglycerols	CL	CL(72:7)	18:1,18:2	CL(72:7)	CL_9	C81H144O17P2	C81H143O17P2	[M-H]-	1449.98	1450.99	0.1	20.14	19.5189	21.1074	42	3	78.34	9	74.61	77.64	1244590	1898840	2178450	853879	818507	1312010	1285850	1164920	1790700	1087350	832271	707894	1240720	2401640	1936400	1466880	739519	648564	3137810	3401870	3143390	1715570	2545820	2119260	1833260	1694690
1425.9815@20.14	Glycerophospholipids	Glycerophosphoglycerophosphoglycerols	Diacylglycerophosphoglycerophosphodiradylglycerols	CL	CL(70:5)	16:1,18:1,18:2	CL(16:1_18:1_18:1_18:2)	CL_10	C79H144O17P2	C79H143O17P2	[M-H]-	1425.98	1426.99	0.6	20.14	19.4343	21.1626	42	4	95.24	16	87.28	98.27	3534200	5627520	6415060	2645160	2377840	3649780	3820700	3712600	5398520	3030470	2376520	2126400	3472630	6716150	5315280	3590990	2041080	1662390	8774510	9031460	8195130	3891420	5930240	4892940	5106020	4819340
1451.9930@20.19	Glycerophospholipids	Glycerophosphoglycerophosphoglycerols	Diacylglycerophosphoglycerophosphodiradylglycerols	CL	CL(70:4)	18:1,18:2	CL(70:4)	CL_11	C79H146O17P2	C79H146O17NaP2	[M+Na]+	1451.99	1429	0.2	20.19	19.5926	21.2956	42	3	0	4	64.41	73.17	1111380	1764270	1906600	765006	636176	1133970	1062420	1064150	1425530	898134	760698	495366	992223	2101580	1429780	996449	621993	305165	2903390	3126270	2720360	1139010	2076760	1731250	1698620	1356270
1473.9806@20.27	Glycerophospholipids	Glycerophosphoglycerophosphoglycerols	Diacylglycerophosphoglycerophosphodiradylglycerols	CL	CL(74:9)	18:1,18:2,20:4	CL(18:1_18:2_18:2_20:4)	CL_12	C83H144O17P2	C83H143O17P2	[M-H]-	1473.98	1474.99	0	20.27	19.6218	21.1818	42	3	0	6	69.96	73.5	547808	995834	1089680	441424	338928	670930	577202	647676	946395	596025	431671	335034	698522	1289600	1057690	696784	386261	359196	1644400	1739140	1672840	816977	1306730	1103360	815558	801626
1451.9962@20.43	Glycerophospholipids	Glycerophosphoglycerophosphoglycerols	Diacylglycerophosphoglycerophosphodiradylglycerols	CL	CL(72:6)	18:1,18:2	CL(72:6)	CL_13	C81H146O17P2	C81H145O17P2	[M-H]-	1452	1453	0	20.43	19.666	21.4195	42	4	54.92	35	89.14	97.2	8506050	12774300	14749500	6332430	6341310	9596250	7301180	7596020	10613900	7192170	5125550	4453830	7129440	14467600	11171900	8049840	4637710	3332980	21058800	21597400	19904100	9926380	16096900	12908400	9907900	9542780
1427.9957@20.44	Glycerophospholipids	Glycerophosphoglycerophosphoglycerols	Diacylglycerophosphoglycerophosphodiradylglycerols	CL	CL(70:4)	16:1,18:1	CL(70:4)	CL_14	C79H146O17P2	C79H145O17P2	[M-H]-	1428	1429	0.4	20.44	19.6202	21.3943	42	3	75.99	10	74.7	77.2	2119460	3290670	3664810	1543990	1466640	2111280	2160320	2221270	3195340	1684710	1620270	1094190	1347130	2646610	1948360	1309390	788029	685710	3893710	4000810	3729010	1643070	2373220	2110300	2430680	2372180
1475.9954@20.46	Glycerophospholipids	Glycerophosphoglycerophosphoglycerols	Diacylglycerophosphoglycerophosphodiradylglycerols	CL	CL(74:8)	18:1,18:2,20:4	CL(18:1_18:1_18:2_20:4)	CL_15	C83H146O17P2	C83H145O17P2	[M-H]-	1476	1477	0.6	20.46	19.7171	21.3477	42	3	0	6	67.58	72.61	1001060	1540210	1626600	644667	628196	949709	905159	1081490	1336650	922678	676727	467583	806311	1665360	1200890	901700	431553	320784	2576380	2533010	2475200	1168220	1984580	1533150	1154150	1191140
1447.0354@20.52	Glycerophospholipids	Glycerophosphoglycerophosphoglycerols	Diacylglycerophosphoglycerophosphodiradylglycerols	CL	CL(70:4)	16:0,18:2,18:0	CL(70:4)	CL_16	C79H146O17P2	C79H150NO17P2	[M+NH4]+	1447.04	1429	1.4	20.52	19.7069	21.4283	42	3	0	2	65.99	69.79	1318940	2113980	2304570	799833	774460	1427900	1364980	1270510	1991840	934111	721113	508263	732840	1401310	1125900	590402	335128	123817	2644660	2728500	2363600	816747	1510760	1184290	1437210	1134090
1478.0075@20.58	Glycerophospholipids	Glycerophosphoglycerophosphoglycerols	Diacylglycerophosphoglycerophosphodiradylglycerols	CL	CL(74:8)	18:1,18:2,20:4	CL(18:1_18:2_18:1_20:4)	CL_17	C83H146O17P2	C83H147O17P2	[M+H]+	1478.01	1477	2.2	20.58	19.7707	21.4894	42	3	50.85	4	66.92	69.15	969045	1729820	2093530	647103	558345	980965	920725	877164	1575790	795651	590638	418775	619550	1710690	1200270	644251	271964	258170	2747950	2989430	2366670	1171640	1825830	1610970	1239810	1043940
1454.0108@20.81	Glycerophospholipids	Glycerophosphoglycerophosphoglycerols	Diacylglycerophosphoglycerophosphodiradylglycerols	CL	CL(72:5)	18:1,18:2	CL(72:5)	CL_18	C81H148O17P2	C81H147O17P2	[M-H]-	1454.01	1455.02	0.7	20.81	19.9118	21.7268	42	3	56.11	22	79	75.62	6210180	9829040	10282300	4652770	4346160	6539420	5392210	5332240	7591840	4924130	3972170	3175290	3789960	7782840	6132050	4116800	2389600	1720580	13455200	13867000	12159200	6176720	9872490	7745520	6658190	6227500
1430.0078@20.81	Glycerophospholipids	Glycerophosphoglycerophosphoglycerols	Diacylglycerophosphoglycerophosphodiradylglycerols	CL	CL(70:3)	16:0,18:1	CL(70:3)	CL_19	C79H148O17P2	C79H147O17P2	[M-H]-	1430.01	1431.02	2.9	20.81	19.9687	21.6689	42	3	0	9	74.04	65.32	1096140	1700390	1736370	1552420	1395890	1997560	869179	796181	1349170	631621	485109	338014	231821	651432	450797	274569	56546.5	37903.7	1234190	1281360	1200160	388634	684803	444108	767135	779986
1478.0096@21.02	Glycerophospholipids	Glycerophosphoglycerophosphoglycerols	Diacylglycerophosphoglycerophosphodiradylglycerols	CL	CL(74:7)	18:1,18:2,20:2	CL(18:1_18:2_20:2_18:2)	CL_20	C83H148O17P2	C83H147O17P2	[M-H]-	1478.01	1479.02	1.5	21.02	20.1168	21.7802	42	3	0	6	70.36	69.47	962255	1580420	1692300	837712	741171	1138790	888614	862727	1257950	706267	586124	405186	513288	1264490	815374	588538	281949	158201	2350600	2421830	2267620	1124840	1727480	1435350	1115160	1059170
1456.0256@21.28	Glycerophospholipids	Glycerophosphoglycerophosphoglycerols	Diacylglycerophosphoglycerophosphodiradylglycerols	CL	CL(72:4)	18:1	CL(18:1/18:1/18:1/18:1)	CL_21	C81H150O17P2	C81H149O17P2	[M-H]-	1456.03	1457.03	1.3	21.28	20.9911	22.1689	42	3	0	9	73.79	70.43	1126630	1868520	2159980	1623090	1357770	1992890	1115760	959453	1345030	899815	683074	554516	563133	1050890	730779	497649	303362	186825	1958090	1513620	1820870	891265	1349360	909226	998444	949915
807.5044@11.04	Glycerophospholipids	Glycerophosphoinositols	Diacylglycerophosphoinositols	PI	PI(32:1)	16:0,16:1	PI(16:0_16:1)	PI_1	C41H77O13P	C41H76O13P	[M-H]-	807.503	808.51	1.9	11.04	10.578	11.7664	42	4	94.73	4	79.52	93.28	1775260	2845760	3378200	1397960	1336170	1783980	1062050	1048170	1504970	722420	677694	525834	2597200	5493590	4015690	3187380	1734000	1203230	1281000	1374210	1311970	770166	1163710	933232	602022	537880
855.5043@11.41	Glycerophospholipids	Glycerophosphoinositols	Diacylglycerophosphoinositols	PI	PI(36:5)	16:1,20:4	PI(16:1_20:4)	PI_2	C45H77O13P	C45H76O13P	[M-H]-	855.503	856.51	1.7	11.41	10.8679	11.9087	42	3	0	4	67.45	68.74	460047	840469	978265	446542	433124	638730	279238	334525	521547	250292	194251	114928	882400	1836390	1376870	1023590	619305	422344	721617	810126	647460	442681	688026	552207	311437	299942
833.5202@11.59	Glycerophospholipids	Glycerophosphoinositols	Diacylglycerophosphoinositols	PI	PI(34:2)	18:1,16:1	PI(18:1_16:1)	PI_3	C43H79O13P	C43H78O13P	[M-H]-	833.519	834.526	2	11.59	11.0137	12.5505	42	4	97.52	12	88.2	93.44	6594840	10295700	12265000	5426640	5285710	6901870	5087840	4963940	7361950	3432540	3044430	2514080	8774920	19063000	13747100	11546100	6384950	4445980	5297380	5876480	5195560	3901010	6102520	4895580	3437950	3071780
821.5202@11.62	Glycerophospholipids	Glycerophosphoinositols	Diacylglycerophosphoinositols	PI	PI(33:1)	16:0,17:1	PI(16:0_17:1)	PI_4	C42H79O13P	C42H78O13P	[M-H]-	821.519	822.526	1.9	11.62	11.0543	12.2615	42	4	81.47	5	79.6	92.36	1290990	1878180	2284540	933596	983054	1303040	704968	706501	944355	472082	484643	305186	1924940	3950270	2844890	2284110	1273100	813239	829656	924018	808210	445249	655895	540564	283812	277448
809.5201@11.69	Glycerophospholipids	Glycerophosphoinositols	Diacylglycerophosphoinositols	PI	PI(32:0)	16:0	PI(16:0/16:0)	PI_5	C41H79O13P	C41H78O13P	[M-H]-	809.519	810.526	1.9	11.69	11.339	12.1856	42	3	79.89	7	74.45	72.2	1694600	2473750	2997780	1171580	1202600	1572530	691079	671538	916275	383678	372126	316017	3043020	6294040	4686910	3229850	1698370	1305030	737394	800976	702252	390924	540607	453007	221848	228817
869.5201@11.81	Glycerophospholipids	Glycerophosphoinositols	Diacylglycerophosphoinositols	PI	PI(37:5)	17:1,20:4	PI(17:1_20:4)	PI_6	C46H79O13P	C46H78O13P	[M-H]-	869.519	870.526	1.7	11.81	11.4375	12.1292	42	3	90.72	4	69.89	73.17	455382	702245	934711	413477	425050	526807	369298	362355	450813	243633	219535	154663	672181	1338460	961868	777276	430752	332380	450484	553564	436780	351704	542132	490790	245647	284915
857.5200@12.00	Glycerophospholipids	Glycerophosphoinositols	Diacylglycerophosphoinositols	PI	PI(36:4)	16:0,20:4	PI(16:0_20:4)	PI_7	C45H79O13P	C45H78O13P	[M-H]-	857.519	858.526	1.7	12	11.2526	12.8878	42	4	99.41	14	90.64	94.93	9912830	15934000	18759300	7818060	7622170	10978500	8609910	9393760	13077000	7000050	6250710	5113650	13779200	27637500	20844200	15423200	8980380	6797790	19303500	20983600	18456800	9959100	14665900	12021300	11435400	11057100
881.5202@12.12	Glycerophospholipids	Glycerophosphoinositols	Diacylglycerophosphoinositols	PI	PI(38:6)	16:0,22:6	PI(16:0_22:6)	PI_8	C47H79O13P	C47H78O13P	[M-H]-	881.519	882.526	1.9	12.12	11.3331	12.6002	42	4	97.23	8	82.27	93.38	1638620	2709290	3248260	1472390	1430640	1920590	1370930	1360430	2179710	1230090	1059840	919142	2931980	5960250	4599100	3716380	2059800	1374450	2766000	3239450	2785800	2019590	3082470	2680190	1621410	1563180
847.5357@12.14	Glycerophospholipids	Glycerophosphoinositols	Diacylglycerophosphoinositols	PI	PI(35:2)	17:1,18:1	PI(17:1_18:1)	PI_9	C44H81O13P	C44H80O13P	[M-H]-	847.534	848.542	1.7	12.14	11.6919	12.854	42	4	96.97	7	83.14	94.16	1770630	3007760	3513640	1582480	1582870	2061470	1355390	1382900	2107650	1063140	1044270	834845	2659520	5399170	4048070	3444010	1916960	1280530	1506800	1689340	1504270	1149390	1780000	1408080	898193	913415
835.5357@12.16	Glycerophospholipids	Glycerophosphoinositols	Diacylglycerophosphoinositols	PI	PI(34:1)	16:0,18:1	PI(16:0_18:1)	PI_10	C43H81O13P	C43H80O13P	[M-H]-	835.534	836.542	1.8	12.16	11.7438	13.1238	42	4	98	14	89.14	94.32	22367400	35513500	41087200	16562800	16508700	22303700	14290600	14726600	21504300	10132200	9215650	7335200	33465200	67934000	50606300	38809300	21680300	15894000	14581700	15601000	13945200	8236170	11598400	10047500	7532230	7378120
859.5329@12.18	Glycerophospholipids	Glycerophosphoinositols	Diacylglycerophosphoinositols	PI	PI(36:3)	18:1,18:2	PI(18:1/18:2)	PI_11	C45H81O13P	C45H80O13P	[M-H]-	859.534	860.542	1.5	12.18	11.5856	12.5069	42	4	0	11	85.22	90.25	4600950	7310080	8348570	3613600	3732620	5116150	3469780	3563810	5454420	2925960	2733300	2242230	7297570	14830200	10801100	9306040	5279680	4003370	6634070	6979590	6417290	4285000	6039880	4950060	3822810	3675930
823.5359@12.34	Glycerophospholipids	Glycerophosphoinositols	Diacylglycerophosphoinositols	PI	PI(33:0)	16:0	PI(16:0_17:0)	PI_12	C42H81O13P	C42H80O13P	[M-H]-	823.534	824.542	2	12.34	11.8404	12.6975	34	3	0	1	59.86	66.98	403859	646196	716466	291619	290977	350827	191415	204565	282861	71456.3	27513.1	59224.3	656962	1472750	1066230	693151	390077	272021	179565	133588	140990			33464.9
883.5347@12.40	Glycerophospholipids	Glycerophosphoinositols	Diacylglycerophosphoinositols	PI	PI(38:5)	18:1,20:4	PI(18:1_20:4)	PI_13	C47H81O13P	C47H80O13P	[M-H]-	883.534	884.542	0.5	12.4	11.9019	12.7916	42	4	85.9	19	88.79	98.18	47168300	73858200	86634200	38323000	37276800	52845700	42072400	42396400	61648200	31884800	27623500	22166300	56737500	115572000	87536100	67188100	38697800	30545100	60776600	65496500	56533800	39080500	59125300	47724700	39281800	37621900
907.5359@12.52	Glycerophospholipids	Glycerophosphoinositols	Diacylglycerophosphoinositols	PI	PI(40:7)	18:1,22:6	PI(18:1_22:6)	PI_14	C49H81O13P	C49H80O13P	[M-H]-	907.534	908.542	1.8	12.52	11.9135	13.0429	42	4	97.78	8	83.42	93.79	1277230	2230820	2647930	1206350	1116220	1567290	1117660	1331990	1939170	1088220	960089	862911	2295830	4395960	3517010	2794690	1463680	1089830	1886980	1905300	1782510	1528430	2377800	1858380	1129120	1077760
859.5357@12.63	Glycerophospholipids	Glycerophosphoinositols	Diacylglycerophosphoinositols	PI	PI(36:3)	16:0,20:3	PI(16:0_20:3)	PI_15	C45H81O13P	C45H80O13P	[M-H]-	859.534	860.542	1.7	12.63	12.4148	13.3382	42	4	97.8	7	82.4	94.17	933667	1750160	1990360	1021240	922488	1103870	1021040	1057510	1688480	837202	660423	618228	1827410	3650100	2854930	2261360	1059980	730028	1891780	1898830	1823780	991497	1660980	1271680	1485890	1337970
871.5356@12.65	Glycerophospholipids	Glycerophosphoinositols	Diacylglycerophosphoinositols	PI	PI(37:4)	17:0,20:4	PI(17:0_20:4)	PI_16	C46H81O13P	C46H80O13P	[M-H]-	871.534	872.542	1.6	12.65	11.8928	13.3083	42	4	98.75	14	88.9	94.89	5074680	7811010	9243680	3903740	4002290	5358170	4464690	4677600	6733220	3483340	2990570	2396810	5854940	11390600	9358690	6763420	3996650	3140730	8222570	8816680	8546980	4254990	6802430	5400520	5234930	5240840
861.5507@12.71	Glycerophospholipids	Glycerophosphoinositols	Diacylglycerophosphoinositols	PI	PI(36:2)	18:0,18:2	PI(18:0/18:2)	PI_17	C45H83O13P	C45H82O13P	[M-H]-	861.55	862.557	0.9	12.71	12.2436	13.7087	42	4	93.46	11	81.54	97.02	24053400	39146200	45494000	19211200	18785300	25238100	20880000	21904900	31648900	16653100	14223800	11454000	33630700	66576600	52072400	42364300	22934000	17481000	22986000	24844500	22949800	15177100	22660100	18661000	17612500	16504000
885.5514@12.80	Glycerophospholipids	Glycerophosphoinositols	Diacylglycerophosphoinositols	PI	PI(38:4)	18:1,20:3	PI(18:1_20:3)	PI_18	C47H83O13P	C47H82O13P	[M-H]-	885.55	886.557	1.7	12.8	12.576	13.012	42	4	94.84	12	87.52	94.42	5246730	6628030	8853050	4421300	4014500	5768810	4646320	3368070	5032070	2968850	2067720	2004850	6310520	12279400	11594300	8849980	5640170	4356950	6110000	5909970	3292420	5126060	7166810	6096150	3045410	3245380
909.5495@12.81	Glycerophospholipids	Glycerophosphoinositols	Diacylglycerophosphoinositols	PI	PI(40:6)	22:5,18:1	PI(22:5_18:1)	PI_19	C49H83O13P	C49H82O13P	[M-H]-	909.55	910.557	0.4	12.81	12.2023	13.2146	42	4	64.42	11	87.31	97.32	4245120	6691590	8058270	3727730	3622300	5053240	4213810	4360440	6614650	3626480	3099690	2530330	5109140	10177800	7900410	6341140	3872050	2862430	5060190	5472920	4687770	3866290	5701270	4480500	3453890	3143640
849.5511@12.93	Glycerophospholipids	Glycerophosphoinositols	Diacylglycerophosphoinositols	PI	PI(35:1)	17:1,18:0	PI(17:1_18:0)	PI_20	C44H83O13P	C44H82O13P	[M-H]-	849.55	850.557	1.5	12.93	12.281	13.5736	42	4	94.96	6	80.94	94.81	3328760	5149320	5858510	2508260	2506660	3333140	2221560	2347510	3316660	1657480	1457690	1237850	4269890	8608710	6703980	5179340	2698940	2128780	2319730	2768540	2145730	1384200	1986790	1644810	1443390	1297640
861.5508@12.94	Glycerophospholipids	Glycerophosphoinositols	Diacylglycerophosphoinositols	PI	PI(36:2)	18:1	PI(18:1/18:1)	PI_21	C45H83O13P	C45H82O13P	[M-H]-	861.55	862.557	1.1	12.94	12.8752	14.0053	42	4	0	14	88.2	92.06	8012400	13548100	16034300	6581660	7014030	9233990	7519370	5449170	10328500	4699140	4298080	3852490	11215400	19853100	15531100	12787400	8189800	6252160	9537900	11143700	7672400	4591000	9395970	7547410	8423840	5696750
873.5505@12.97	Glycerophospholipids	Glycerophosphoinositols	Diacylglycerophosphoinositols	PI	PI(37:3)	17:0,20:3	PI(17:0_20:3)	PI_22	C46H83O13P	C46H82O13P	[M-H]-	873.55	874.557	0.7	12.97	12.7659	13.1568	42	4	96.3	6	79.41	97.7	556249	879243	1044620	571605	546164	821393	533826	508756	731381	404368	435617	377720	856630	1906790	1509890	1364360	731517	536660	1279070	1231460	979833	675899	992748	829056	607392	675941
837.5510@13.01	Glycerophospholipids	Glycerophosphoinositols	Diacylglycerophosphoinositols	PI	PI(34:0)	18:0,16:0	PI(18:0_16:0)	PI_23	C43H83O13P	C43H82O13P	[M-H]-	837.55	838.557	1.4	13.01	12.6816	13.6741	42	4	98.4	9	86.82	95.82	3249500	4899900	5281800	2056920	2104680	2838680	1555590	1721080	2235080	956271	880377	563131	4673370	9459910	7102210	4755250	2725170	1994940	1268300	1349890	1167930	596600	805728	683505	606230	619067
897.5512@13.02	Glycerophospholipids	Glycerophosphoinositols	Diacylglycerophosphoinositols	PI	PI(39:5)	19:1,20:4	PI(19:1_20:4)	PI_24	C48H83O13P	C48H82O13P	[M-H]-	897.55	898.557	1.4	13.02	12.5298	13.55	42	4	98.53	6	80.49	95.23	1754250	2945960	3442460	1378100	1386040	2109350	1905150	1984040	2732720	1388090	1206910	1006670	1988030	3969720	3077950	2244630	1302100	1081370	2793140	3118390	2953860	1626360	2421110	1978870	2009320	1776220
875.5667@13.31	Glycerophospholipids	Glycerophosphoinositols	Diacylglycerophosphoinositols	PI	PI(37:2)	18:1,19:1	PI(18:1_19:1)	PI_25	C46H85O13P	C46H84O13P	[M-H]-	875.566	876.573	1.4	13.31	12.8982	14.186	42	4	72.66	5	78.32	94.18	907301	1502130	1594210	648764	699702	1015860	716309	813065	1204700	644752	521129	369526	1452130	2923380	2266650	1786950	864046	552179	706641	1042750	811458	532455	766714	496152	699032	625712
885.5513@13.35	Glycerophospholipids	Glycerophosphoinositols	Diacylglycerophosphoinositols	PI	PI(38:4)	18:0,20:4	PI(18:0_20:4)	PI_26	C47H83O13P	C47H82O13P	[M-H]-	885.55	886.557	1.6	13.35	12.8053	14.14	42	4	97.49	20	89.72	94.91	225355000	344860000	395844000	162496000	163134000	228658000	228165000	236931000	327897000	179680000	157759000	122560000	202354000	415379000	312896000	232075000	142398000	115841000	417000000	467563000	419013000	217416000	320449000	253030000	293251000	288042000
873.5513@13.36	Glycerophospholipids	Glycerophosphoinositols	Diacylglycerophosphoinositols	PI	PI(37:3)	18:0,19:3	PI(18:0_19:3)	PI_27	C46H83O13P	C46H82O13P	[M-H]-	873.55	874.557	1.7	13.36	13.0947	13.8569	42	4	96.02	8	83.49	94.33	967678	1623570	2044440	764912	819100	865509	951054	1020040	1501820	789560	675937	544697	1568190	3304280	2264580	1742940	877345	660032	1903500	2320350	2102580	1190630	1881960	1344330	1957480	1666810
851.5665@13.38	Glycerophospholipids	Glycerophosphoinositols	Diacylglycerophosphoinositols	PI	PI(35:0)	17:0,18:0	PI(17:0_18:0)	PI_28	C44H85O13P	C44H84O13P	[M-H]-	851.566	852.573	1.2	13.38	13.0921	13.928	33	3	0	5	62.28	70.46	287348	363484	419182	79215.6	131033	113547	92337	99481.3	259434	59784.3			364706	679062	636804	366187	151675	46417.8	96719.9	146973	81379.9			64936.5	57789.8
909.5512@13.45	Glycerophospholipids	Glycerophosphoinositols	Diacylglycerophosphoinositols	PI	PI(40:6)	18:1	PI(18:1_22:5)	PI_29	C49H83O13P	C49H82O13P	[M-H]-	909.55	910.557	1.4	13.45	13.1339	14.0349	42	4	99.89	9	80.02	95.31	3426420	5590320	6711330	2437120	2599230	3365390	4286700	4735660	6865350	3618380	3444620	2764160	4283160	8909240	6864470	5146860	2662070	2092600	7507400	8290380	7612430	4171070	6766520	5193430	6029560	5308200
899.5666@13.47	Glycerophospholipids	Glycerophosphoinositols	Diacylglycerophosphoinositols	PI	PI(39:4)	18:1,21:3	PI(18:1_21:3)	PI_30	C48H85O13P	C48H84O13P	[M-H]-	899.565	900.573	1.3	13.47	13.0872	14.0204	42	4	86.49	5	77.73	95.22	1232780	1915330	2229550	860766	996066	1318760	1122400	1116940	1482190	845730	903892	671690	1276420	2701940	2188710	1770300	975218	688013	1714070	1844320	1533570	1103730	1327070	1216860	1260910	1186920
863.5667@13.57	Glycerophospholipids	Glycerophosphoinositols	Diacylglycerophosphoinositols	PI	PI(36:1)	18:0,18:1	PI(18:0/18:1)	PI_31	C45H85O13P	C45H84O13P	[M-H]-	863.566	864.573	1.4	13.57	13.1322	14.5242	42	4	98.48	15	90.61	95.89	21105200	34001200	38564300	15456600	15179300	21100300	18070800	19217600	27847700	13294800	11850400	9620820	27235900	54813700	42218100	33351900	18796500	13794100	16978900	18867400	16788100	9164290	13287100	11186900	12863300	12339700
911.5673@13.74	Glycerophospholipids	Glycerophosphoinositols	Diacylglycerophosphoinositols	PI	PI(40:5)	18:0,22:5	PI(18:0_22:5)	PI_32	C49H85O13P	C49H84O13P	[M-H]-	911.565	912.573	1.9	13.74	13.3843	14.4075	42	4	99.1	15	87.39	93.71	14275600	23678400	26924300	11167700	10688000	15337600	18161900	18730200	25912200	14856400	12268600	10167700	12221800	25943900	19808000	14868800	8796810	6858020	25032100	26903500	24026500	13329700	19779700	15867400	17759400	17521400
887.5672@13.93	Glycerophospholipids	Glycerophosphoinositols	Diacylglycerophosphoinositols	PI	PI(38:3)	18:0,20:3	PI(18:0_20:3)	PI_33	C47H85O13P	C47H84O13P	[M-H]-	887.566	888.573	1.9	13.93	13.7557	14.793	42	4	98.01	16	88.77	93.74	8781600	15509400	17197000	8386990	8045190	9566260	11661800	12090300	18892800	9308560	8309910	7158510	12629400	21116700	17620800	14965100	8365100	5625400	21474300	26029300	22061900	13168400	19836700	12995800	22433200	18213800
937.5831@13.93	Glycerophospholipids	Glycerophosphoinositols	Diacylglycerophosphoinositols	PI	PI(42:6)	18:0	PI(18:0_24:6)	PI_34	C51H87O13P	C51H86O13P	[M-H]-	937.581	938.588	2.1	13.93	13.6222	14.2165	17	3	0	1	54.47	66.59		75184	72824			25186.7	89624.9		62465.2		49893.9	51616.6		187545	89848.3	79067.5			97502.4	131584						48323.6
899.5672@14.00	Glycerophospholipids	Glycerophosphoinositols	Diacylglycerophosphoinositols	PI	PI(39:4)	19:0,20:4	PI(19:0_20:4)	PI_35	C48H85O13P	C48H84O13P	[M-H]-	899.566	900.573	1.8	14	13.7601	14.3778	42	3	49.62	5	69.05	70.66	449401	619470	814900	355319	392071	609134	400995	416785	804666	388993	387047	295625	563210	734343	392048	406794	298386	277666	585401	738397	821541	392374	677801	552777	614910	837899
877.5827@14.19	Glycerophospholipids	Glycerophosphoinositols	Diacylglycerophosphoinositols	PI	PI(37:1)	18:1	PI(18:1_19:0)	PI_36	C46H87O13P	C46H86O13P	[M-H]-	877.581	878.588	1.7	14.19	13.7233	14.5822	32	3	0	2	59.48	68.22	134938	298420	341663	116697	71945.9	199086	75542.9	129328	129772		52382.4		254713	581038	510775	379041	163709	120922	62075.5	40143.2	37611				33821.4
913.5828@14.25	Glycerophospholipids	Glycerophosphoinositols	Diacylglycerophosphoinositols	PI	PI(40:4)	18:0	PI(18:0_24:6)	PI_37	C49H87O13P	C49H86O13P	[M-H]-	913.581	914.588	1.8	14.25	13.9107	14.6974	42	3	0	1	54.47	68.62	6206840	9403990	10473100	4064000	4396340	6052800	8148880	8461580	11370800	5728420	5079400	3900820	3874720	7347190	5692210	4589180	3005640	2701240	8643420	9410090	8695620	4385250	6477430	5250530	6699920	6961640
937.5826@14.29	Glycerophospholipids	Glycerophosphoinositols	Diacylglycerophosphoinositols	PI	PI(42:6)	18:0,16:2	PI(18:0_16:2)	PI_38	C51H87O13P	C51H86O13P	[M-H]-	937.581	938.588	1.5	14.29	13.9612	14.553	15	4	0	5	81.81	86.32		107326	71618.6	50452.8				72750.7	184563	79999.6				120037	128689	72100.8					92327.3		81595.6
833.5164@14.63	Glycerophospholipids	Glycerophosphoinositols	Diacylglycerophosphoinositols	PI	PI(34:2)	18:0	PI(18:0_18:4)	PI_39	C43H79O13P	C43H78O13P	[M-H]-	833.519	834.526	2.6	14.63	14.4129	15.3225	32	4	0	3	76.63	93.48	715985	838419	982540	492163		705989		610479	774062	507519			557850	950735	658482	647808		432370	1469520	1457480	1318910	945793		1066280	968254	973633
857.5182@14.81	Glycerophospholipids	Glycerophosphoinositols	Diacylglycerophosphoinositols	PI	PI(36:4)	18:0,22:3	PI(18:0_22:3)	PI_40	C45H79O13P	C45H78O13P	[M-H]-	857.519	858.526	0.4	14.81	14.4385	15.6416	41	3	97.27	6	74.89	75.47	461250	849993	938748		321897	546139	456516	538403	858764	498305	395759	329998	386373	819433	590945	459407	237726	174556	987354	959159	1033300	582224	857620	602406	549846	616958
915.5980@14.89	Glycerophospholipids	Glycerophosphoinositols	Diacylglycerophosphoinositols	PI	PI(40:3)		PS(22:4_22:6)	PI_41	C49H89O13P	C49H88O13P	[M-H]-	915.597	916.604	1.3	14.89	14.4434	15.4604	42	3	90.71	1	53.04	77.17	717253	1222270	1466540	585777	525154	832299	886756	1122010	1486410	746631	589952	498051	648920	1435600	1044110	896370	360835	330358	1210680	1370400	1249160	410543	826302	656378	977808	957780
884.5435@13.32	Glycerophospholipids	Glycerophosphoserines	Diacylglycerophosphoserines	PS	PS(44:10)	16:0,16:1	PS(16:0_16:1)	PS_1	C50H78NO10P	C50H79NO10P	[M+H]+	884.544	883.536	0.1	13.32	12.8621	13.5464	42	4	96.69	7	86.48	93.53	1054710	1877530	1971480	1030900	760746	1127490	674585	784655	1044900	829728	783153	598786	1316640	2845540	2261240	1447000	996519	671802	4321730	4495720	4004140	2019490	3513630	2839110	2450450	2526120
732.4835@12.37	Glycerophospholipids	Glycerophosphoserines	Diacylglycerophosphoserines	PS	PS(32:1)	16:0	PS(16:0_20:5)	PS_2	C38H72NO10P	C38H71NO10P	[M-H]-	732.482	733.489	1.9	12.37	11.8544	13.2189	42	3	0	2	62.27	71.22	909305	1368330	1669410	594765	555955	771925	1001310	987179	1473470	469692	429387	331546	2053090	4225580	3040890	1963710	1094120	827847	1898320	1973440	1922570	1139590	1773740	1401840	1443200	1395100
780.4829@12.74	Glycerophospholipids	Glycerophosphoserines	Diacylglycerophosphoserines	PS	PS(36:5)	16:1,18:1	PS(16:1_18:1)	PS_3	C42H72NO10P	C42H71NO10P	[M-H]-	780.482	781.489	1	12.74	12.3818	13.2207	27	4	70.76	4	81.68	93.84	68729.4	46743.8	76492.3						32104.8				139538	324980	187480	230472	63676.9		96691.3	141421	116753	65974.1	226779	147121	109830	53669.7
758.4989@12.90	Glycerophospholipids	Glycerophosphoserines	Diacylglycerophosphoserines	PS	PS(34:2)	16:0	PS(16:0/16:0)	PS_4	C40H74NO10P	C40H73NO10P	[M-H]-	758.498	759.505	1.5	12.9	12.3651	13.8886	42	4	97.27	7	89.59	94.34	1429250	2362860	2604810	1058020	907742	1501510	1112570	1283690	1975690	709947	625882	553578	1910020	4088000	2990970	2476700	1176210	1025510	2662680	2892570	2506390	1682400	2471090	2004770	2067820	1816850
734.4991@12.99	Glycerophospholipids	Glycerophosphoserines	Diacylglycerophosphoserines	PS	PS(32:0)	16:1,18:1	PS(16:1_18:1)	PS_5	C38H74NO10P	C38H73NO10P	[M-H]-	734.498	735.505	1.8	12.99	12.5073	13.774	42	4	0	4	78.66	90.1	590628	926377	1065590	560875	414706	673957	1343250	1328190	1822660	646175	602548	451602	329474	838434	556954	558356	329154	168533	1961230	2033900	1976470	1338760	1957080	1574030	1880300	1695250
758.4989@13.28	Glycerophospholipids	Glycerophosphoserines	Diacylglycerophosphoserines	PS	PS(34:2)	16:0,20:4	PS(16:0_20:4)	PS_6	C40H74NO10P	C40H73NO10P	[M-H]-	758.498	759.505	1.5	13.28	13.1563	14.0792	42	4	0	8	91.09	93.89	327874	577199	530018	168745	129819	276501	267289	204133	527801	65163.2	68665.6	84766.4	388710	1043480	673759	633077	238855	205984	792388	546920	539295	353393	623024	504854	511193	517988
782.4982@13.29	Glycerophospholipids	Glycerophosphoserines	Diacylglycerophosphoserines	PS	PS(36:4)		PS(38:6)	PS_7	C42H74NO10P	C42H73NO10P	[M-H]-	782.498	783.505	0.6	13.29	12.6947	13.5588	42	3	84.85	3	56.43	77.06	1248690	1782510	2365760	684061	733535	1382650	974362	1055970	1761150	574286	534799	445278	1507370	2998890	2648130	1573190	994909	859869	2295250	2550990	2976860	1587310	2343320	1931480	1896400	1813780
808.5123@13.43	Glycerophospholipids	Glycerophosphoserines	Diacylglycerophosphoserines	PS	PS(38:6)	18:0,16:1	PS(18:0_16:1)	PS_8	C44H74NO10P	C44H75NO10P	[M+H]+	808.512	807.505	0	13.43	12.8286	13.9105	42	4	99.29	9	88.65	95.3	3454190	5735610	6342650	2428400	2437650	3832360	3015180	3453260	4917220	2314430	2059570	1538020	3622490	7736190	5856240	3759500	2003370	1419640	7620390	7647380	7762630	5369370	8432320	6349380	4878420	4727950
760.5146@13.59	Glycerophospholipids	Glycerophosphoserines	Diacylglycerophosphoserines	PS	PS(34:1)	18:1	PS(18:1_22:6)	PS_9	C40H76NO10P	C40H75NO10P	[M-H]-	760.513	761.521	1.5	13.59	12.9635	14.587	42	3	80.1	4	74.93	72.43	24460900	37924000	42650900	17801700	17136400	23887300	21413000	22331300	30954200	14814500	13183100	10593200	34141200	69214800	52320100	39454400	23321600	18149100	45250100	48593400	44485800	26744200	38858800	31637500	32237300	30695800
832.5149@13.85	Glycerophospholipids	Glycerophosphoserines	Diacylglycerophosphoserines	PS	PS(40:7)		PS(34:1)	PS_10	C46H76NO10P	C46H75NO10P	[M-H]-	832.513	833.521	1.8	13.85	13.4494	14.3486	42	3	98.85	2	56.13	77.73	602158	927220	1102320	546835	419991	707671	638126	732863	966758	621351	583379	388994	220153	549831	466911	388153	106080	63149.1	1141610	1257690	1136990	842548	1238190	1099450	827868	766179
762.5279@13.92	Glycerophospholipids	Glycerophosphoserines	Diacylglycerophosphoserines	PS	PS(34:1)		PS(40:7)	PS_11	C40H76NO10P	C40H77NO10P	[M+H]+	762.528	761.521	0.1	13.92	13.7339	14.8405	42	3	85.52	1	57.02	76.94	25096500	43757300	55870600	18003200	14670900	24955300	22141800	23213800	36746700	16067700	12293100	9114880	34065600	78392000	54070400	39249300	21052500	16734500	53389200	59226100	49729900	27583200	43669300	34165000	38233600	33119200
834.5277@14.01	Glycerophospholipids	Glycerophosphoserines	Diacylglycerophosphoserines	PS	PS(40:7)	18:1	PS(18:1/18:1)	PS_12	C46H76NO10P	C46H77NO10P	[M+H]+	834.528	833.521	0.3	14.01	13.3311	14.3824	42	3	70.31	9	75.24	77.09	2144450	4361860	4743870	1780130	1478700	2513470	2404250	2217210	3812280	1800460	1884880	1408970	982589	2529600	1875470	1418870	506950	458820	5091040	5479790	4521020	3034820	5366620	3923600	3452650	2947390
788.5434@14.04	Glycerophospholipids	Glycerophosphoserines	Diacylglycerophosphoserines	PS	PS(36:2)	18:0	PS(18:0_20:5)	PS_13	C42H78NO10P	C42H79NO10P	[M+H]+	788.544	787.536	0.3	14.04	13.4476	15.173	42	4	92.61	3	79.58	97.6	64610100	121041000	140918000	48883200	43439900	68092200	50726800	51877700	80742200	35949800	31395000	23601900	69775900	163950000	111394000	91756500	46794000	34229100	148370000	167962000	141466000	81181000	132553000	102750000	88797500	76866800
808.5140@14.13	Glycerophospholipids	Glycerophosphoserines	Diacylglycerophosphoserines	PS	PS(38:5)	18:1	PS(22:5_18:1)	PS_14	C44H76NO10P	C44H75NO10P	[M-H]-	808.513	809.521	0.7	14.13	13.798	14.8929	42	3	0	2	65.83	67.47	2323480	3372690	4102750	2270460	2065780	2546260	1730520	1945950	2493900	1570240	1428780	1378860	3057640	5958410	4321600	3867160	2737270	1930660	3953120	4246290	4564700	3384920	5364990	4415750	3426640	2782860
834.5307@14.20	Glycerophospholipids	Glycerophosphoserines	Diacylglycerophosphoserines	PS	PS(40:6)	17:0,18:1	PS(17:0_18:1)	PS_15	C46H78NO10P	C46H77NO10P	[M-H]-	834.529	835.536	2	14.2	13.734	14.3934	42	4	97.13	9	86.77	96.47	387840	612789	745086	339458	375737	496316	445474	473080	656165	402700	330344	319263	163952	233220	225148	193758	160923	118399	485163	551268	495506	507786	621797	616701	256955	410448
774.5300@14.22	Glycerophospholipids	Glycerophosphoserines	Diacylglycerophosphoserines	PS	PS(35:1)	18:0	PS(18:0_18:3)	PS_16	C41H78NO10P	C41H77NO10P	[M-H]-	774.529	775.536	1.2	14.22	13.4127	15.2017	42	4	0	4	76.17	91.25	20116800	31832000	36715200	16768500	16738800	22699800	16093600	17757100	23403800	13681100	12212900	10049700	21966000	43220600	32386200	28462600	17258300	13021200	28753600	30213200	28352500	18712800	26181900	21865500	19013600	18096700
784.5143@14.23	Glycerophospholipids	Glycerophosphoserines	Diacylglycerophosphoserines	PS	PS(36:3)	16:0,18:0	PS(16:0_18:0)	PS_17	C42H76NO10P	C42H75NO10P	[M-H]-	784.513	785.521	1.2	14.23	14.0004	14.9574	42	4	98.67	9	86.72	93.78	305197	515659	625347	231146	250739	298467	365726	355789	511928	219793	116797	154549	342771	661558	591833	336816	156807	98185.1	494047	808085	674524	299405	485161	404380	610367	531301
762.5305@14.25	Glycerophospholipids	Glycerophosphoserines	Diacylglycerophosphoserines	PS	PS(34:0)	18:1	PS(18:1/18:1)	PS_18	C40H78NO10P	C40H77NO10P	[M-H]-	762.529	763.536	1.9	14.25	13.8255	15.2605	42	4	98.92	10	89.84	94.42	6956900	10971300	12130100	5765470	5820630	7964680	7823970	8337960	11039000	6140360	5432670	4213090	5919910	11166500	8469030	7781960	4626080	3765260	12299500	13130800	12181500	8062280	11445800	9300990	10340900	9808060
810.5299@14.60	Glycerophospholipids	Glycerophosphoserines	Diacylglycerophosphoserines	PS	PS(38:4)	18:0,20:4	PS(18:0_20:4)	PS_19	C44H78NO10P	C44H77NO10P	[M-H]-	810.529	811.536	1.1	14.6	13.665	15.6022	42	4	95.8	10	93.81	97.17	39901800	60679200	67327900	29440700	29190800	41473300	34778500	36836800	48476300	26377500	23331900	18385200	32196300	61400100	46416000	40078900	27869000	22822800	86945500	93660800	90144900	51485300	75180500	61506000	58170100	59048000
812.5421@14.62	Glycerophospholipids	Glycerophosphoserines	Diacylglycerophosphoserines	PS	PS(36:1)		PS(36:1)	PS_20	C42H80NO10P	C42H80NO10NaP	[M+Na]+	812.541	789.552	1.1	14.62	14.1288	15.6903	42	3	77.69	4	76.79	75.4	71325200	119720000	130219000	52732800	51457300	76745900	62443700	64239800	91394200	44321900	39976100	31206100	62258700	135218000	95788800	78423200	51035400	38802100	165579000	165824000	161202000	83870400	130700000	107448000	94602000	96003100
836.5433@14.83	Glycerophospholipids	Glycerophosphoserines	Diacylglycerophosphoserines	PS	PS(40:6)	18:0,22:6	PS(18:0_22:6)	PS_21	C46H78NO10P	C46H79NO10P	[M+H]+	836.544	835.536	0.4	14.83	14.3045	15.5149	42	3	96.81	14	63.78	77.74	47545200	74759200	85848600	34019800	32852200	49110500	53205400	52519400	71965900	46183800	39569500	32585100	21221000	41830300	30817400	19882000	11957100	8978580	94252700	99101000	96049000	48661900	73271700	60282700	61746700	60835600
814.5571@14.90	Glycerophospholipids	Glycerophosphoserines	Diacylglycerophosphoserines	PS	PS(36:0)		PS(36:0)	PS_22	C42H82NO10P	C42H82NO10NaP	[M+Na]+	814.557	791.568	0.3	14.9	14.0362	15.8721	42	3	44.08	4	75.72	75.83	35874600	61844200	65095200	26447700	25649900	38376000	26366800	30499800	41739400	21727000	19456500	16210200	25220700	53219100	41665700	30425800	19823400	13966900	77545700	80734900	79328400	40761500	62089100	52706100	41841300	40352600
790.5586@14.91	Glycerophospholipids	Glycerophosphoserines	Diacylglycerophosphoserines	PS	PS(36:1)	18:0,18:1	PS(18:0_18:1)	PS_23	C42H80NO10P	C42H81NO10P	[M+H]+	790.559	789.552	0.8	14.91	14.3733	15.9121	42	3	98.91	15	70.96	77.05	434980000	697848000	785923000	329822000	324739000	466668000	335157000	365175000	491090000	264411000	241335000	195475000	417440000	872242000	641638000	520601000	309738000	236204000	788659000	827094000	791007000	416536000	628150000	519892000	443185000	421179000
756.4809@14.92	Glycerophospholipids	Glycerophosphoserines	Diacylglycerophosphoserines	PS	PS(34:3)	16:1	PS(16:1_18:2)	PS_24	C40H72NO10P	C40H71NO10P	[M-H]-	756.482	757.489	1.6	14.92	14.515	15.4154	41	3	0	1	59.16	68.54	172393	267450	382464	89460.5	109855	170732	40636.5	127729	215126	58997.5		21672.5	572141	1032990	742555	463968	274304	181476	255180	253958	177590	49601.2	137804	170108	119205	123571
812.5445@14.92	Glycerophospholipids	Glycerophosphoserines	Diacylglycerophosphoserines	PS	PS(38:3)	18:0,20:3	PS(18:0_20:3)	PS_25	C44H80NO10P	C44H79NO10P	[M-H]-	812.545	813.552	0.2	14.92	13.9449	15.9379	42	4	69.86	10	93.19	98.07	26617700	40033600	46212700	18978000	18121200	26529700	21181600	22762900	30202600	17470800	15208300	12317700	18508900	37900800	27675300	22448500	13654000	10850400	54516400	58122700	55587700	30357800	43783800	37248600	31347900	30790500
836.5438@15.07	Glycerophospholipids	Glycerophosphoserines	Diacylglycerophosphoserines	PS	PS(40:5)	18:0,22:5	PS(18:0_22:5)	PS_26	C46H80NO10P	C46H79NO10P	[M-H]-	836.545	837.552	1.1	15.07	14.0984	16.0076	42	4	52.32	10	94.08	94.93	18027400	26896200	31471600	13030600	12441000	18566100	20223600	22093400	28099300	18353800	15445700	12497800	6065900	12176200	8731440	6579010	3987410	3393270	30349300	32230900	30870500	16667100	24809400	21076700	20227300	20237700
838.5571@15.10	Glycerophospholipids	Glycerophosphoserines	Diacylglycerophosphoserines	PS	PS(38:2)		PS(38:2)	PS_27	C44H82NO10P	C44H82NO10NaP	[M+Na]+	838.557	815.568	0.3	15.1	14.2994	16.1037	42	3	53.96	4	74.68	76.17	28132100	47646800	53604200	19455700	19579400	29723300	32773400	35714000	44384000	27515400	24034300	19447800	7805580	17949500	13002500	9322850	5678450	4317040	51092100	53248000	49847700	23873700	39692300	32519600	31422300	30836800
816.5733@15.47	Glycerophospholipids	Glycerophosphoserines	Diacylglycerophosphoserines	PS	PS(38:2)		PS(38:2)	PS_28	C44H82NO10P	C44H83NO10P	[M+H]+	816.575	815.568	2	15.47	15.0427	16.2688	42	3	51.26	3	57.14	69.54	17367700	26792600	32102100	12678500	12631300	16621700	14050400	14679700	22409600	10876800	10581300	7682050	15496600	31467000	24545300	19167300	11793300	8185960	34283300	36833200	33045500	17568400	29118900	22737700	21655200	19329300
860.5425@15.49	Glycerophospholipids	Glycerophosphoserines	Diacylglycerophosphoserines	PS	PS(42:7)	20:1	PS(20:1_22:6)	PS_29	C48H80NO10P	C48H79NO10P	[M-H]-	860.545	861.552	2.6	15.49	15.0415	16.1773	42	4	0	3	74.33	85.96	793973	1034100	1136240	418847	507536	709729	638533	731783	1027230	614201	590861	362424	50176	155239	159840	50092.2	118578	154419	940654	1116040	1124820	448802	810502	516306	679801	649104
840.5744@15.65	Glycerophospholipids	Glycerophosphoserines	Diacylglycerophosphoserines	PS	PS(40:4)	18:0,22:4	PS(18:0_22:4)	PS_30	C46H82NO10P	C46H83NO10P	[M+H]+	840.575	839.568	0.7	15.65	15.1847	16.5211	42	3	93.25	15	64.36	76.98	47672900	74663600	84663000	36371700	36261400	53504900	46481600	48959100	63138800	41824400	36781600	28125900	17666900	36959500	27461700	22065300	15919600	12693000	73730200	75830900	73469800	40110500	58891300	50246000	46229300	48766600
862.5609@15.71	Glycerophospholipids	Glycerophosphoserines	Diacylglycerophosphoserines	PS	PS(42:6)	18:0,24:6	PS(18:0_24:6)	PS_31	C48H82NO10P	C48H81NO10P	[M-H]-	862.56	863.568	0.7	15.71	15.2296	16.4555	42	4	44.75	5	82.5	95.39	644399	1177580	1233550	554249	539568	786622	919427	1060010	1452740	950681	637364	644846	377311	849884	704317	459448	332003	245139	1999720	1904880	1698110	1030860	1371760	1178580	1047370	1193150
818.5895@16.29	Glycerophospholipids	Glycerophosphoserines	Diacylglycerophosphoserines	PS	PS(38:1)		PS(38:1)	PS_32	C44H84NO10P	C44H85NO10P	[M+H]+	818.591	817.583	1.3	16.29	15.7712	16.8132	42	3	65.85	1	52.85	72.75	6316330	8009880	11172900	5245640	4621730	4989140	5346190	5976680	6599210	4237550	3628710	2595750	8026540	12750100	11999100	9119740	5318620	3976290	18548700	18854700	17072300	9574220	14546400	11550900	8151070	9112410
832.5122@16.49	Glycerophospholipids	Glycerophosphoserines	Diacylglycerophosphoserines	PS	PS(40:7)	18:1	PS(18:1_22:6)	PS_33	C46H76NO10P	C46H75NO10P	[M-H]-	832.513	833.521	1.5	16.49	15.8491	16.8468	42	3	98.83	2	63.26	74.29	1948410	3080820	3088390	1766790	1625070	2293650	2070440	2195000	2740670	1735300	1408050	1268380	2372140	3654800	3318080	2486870	1489930	1210450	2975820	3190570	3222540	2116740	2807890	2312260	2490640	2501850
844.6054@16.50	Glycerophospholipids	Glycerophosphoserines	Diacylglycerophosphoserines	PS	PS(40:2)		PS(40:2)	PS_34	C46H86NO10P	C46H87NO10P	[M+H]+	844.606	843.599	1	16.5	15.9375	17.2846	42	3	72.12	2	58.7	74.63	10109500	16050400	16882500	8855060	7150490	11859900	9814090	9062040	14435500	7405640	8092670	6449090	9863470	21691300	18358600	12133500	6805550	5826370	27281200	30707100	24570600	14357000	19929100	16363800	14333100	14068000
842.5927@16.77	Glycerophospholipids	Glycerophosphoserines	Diacylglycerophosphoserines	PS	PS(40:2)	18:1,22:1	PS(18:1_22:1)	PS_35	C46H86NO10P	C46H85NO10P	[M-H]-	842.592	843.599	1.2	16.77	16.4891	17.6165	42	4	99.69	9	85.51	96.46	5274630	7566720	8728160	3808180	4027650	4614220	3827700	5503320	6881120	3967060	3159340	2614910	6496550	9194220	7378400	5924640	4185880	2480580	8238150	8540700	8525090	5852920	7102110	6455760	6055520	5668790
812.5437@17.28	Glycerophospholipids	Glycerophosphoserines	Diacylglycerophosphoserines	PS	PS(38:3)	18:1	PS(18:1_20:2)	PS_36	C44H80NO10P	C44H79NO10P	[M-H]-	812.545	813.552	1.3	17.28	16.9512	17.8796	42	3	98.42	3	66.38	75.26	4973200	6874260	7456160	3923470	4177440	5392550	4050740	4374980	5029580	3505860	3044500	2634230	5753790	8117000	6787740	6109270	4530900	3634750	4457570	5094070	5152600	3663310	4313620	4262020	4427570	4389540
846.6223@17.28	Glycerophospholipids	Glycerophosphoserines	Diacylglycerophosphoserines	PS	PS(40:1)	18:1,22:0	PS(18:1_22:0)	PS_37	C46H88NO10P	C46H89NO10P	[M+H]+	846.622	845.615	0.5	17.28	16.8945	17.7396	42	3	82.21	6	70.11	77.09	13419500	19706000	22874800	8658690	8788870	13760700	10318200	14233900	19092700	8195050	7573890	6037450	14765300	34732400	22296200	21039300	11710800	8316930	31743800	35026800	29734000	15598900	22596600	17400700	18652700	15983500
870.6240@17.30	Glycerophospholipids	Glycerophosphoserines	Diacylglycerophosphoserines	PS	PS(42:2)	18:1,24:1	PS(18:1_24:1)	PS_38	C48H90NO10P	C48H89NO10P	[M-H]-	870.623	871.63	1.2	17.3	16.6938	18.2658	42	4	96.94	9	88.65	96.41	3770880	5171680	6048460	2886800	2982980	3323500	3544460	3840240	4907290	3135530	2973960	2245500	3772300	7026490	5235830	4624580	2577230	2100980	6955340	7628620	6829070	4319800	5638270	5209550	4653530	4335800
874.6526@17.71	Glycerophospholipids	Glycerophosphoserines	Diacylglycerophosphoserines	PS	PS(42:1)	18:1,24:0	PS(18:1_24:0)	PS_39	C48H92NO10P	C48H93NO10P	[M+H]+	874.653	873.646	0.7	17.71	17.1905	18.0786	42	3	92.46	13	65.7	77	10105100	15469700	17814200	7320980	7301280	9175900	7321260	10111600	13267600	7423560	6289380	5325940	14238900	27458400	20424100	17106700	9450610	7111910	26134800	29080800	26208300	13797600	19325000	15953100	13270200	13892800
898.6560@17.74	Glycerophospholipids	Glycerophosphoserines	Diacylglycerophosphoserines	PS	PS(44:2)	18:1,26:1	PS(18:1_26:1)	PS_40	C50H94NO10P	C50H93NO10P	[M-H]-	898.654	899.662	1.9	17.74	17.2532	18.2348	42	4	65.53	4	76.56	91.6	410410	640919	762931	235489	208634	358712	339090	347002	552560	307028	266746	179963	306374	691152	503153	514461	261846	127648	754924	792663	693384	437059	626470	484831	380293	381828
900.6712@18.25	Glycerophospholipids	Glycerophosphoserines	Diacylglycerophosphoserines	PS	PS(44:1)	18:1,26:0	PS(18:1_26:0)	PS_41	C50H96NO10P	C50H95NO10P	[M-H]-	900.67	901.677	1.4	18.25	17.8882	18.6792	42	4	0	3	79.11	90.3	124968	284029	338864	95381.8	63160.7	184610	178184	108769	235513	99022.1	107936	51997.8	210378	538726	384380	278918	131165	116847	335665	390492	319859	171591	309445	226052	177370	207018
862.6251@13.35	Sphingolipids	Neutral glycosphingolipids	Gal- (Gala series)	Hex2Cer	Hex2Cer(34:1)		Hex2Cer(18:1_16:0)	Hex2Cer_1	C46H87NO13	C46H88NO13	[M+H]+	862.625	861.618	0.1	13.35	12.9569	13.7372	42	3	97.75	1	56.16	77.68	3138570	5384550	6400250	1842680	1647440	2751780	3254740	3257420	4617580	2635370	1935840	1565090	1928120	4954040	3242430	2330130	1247090	990694	3177980	3259510	3028300	1384360	1924680	1744050	1734450	2137810
972.7341@17.28	Sphingolipids	Neutral glycosphingolipids	Gal- (Gala series)	Hex2Cer	Hex2Cer(42:2)		Hex2Cer(18:1_24:1)	Hex2Cer_2	C54H101NO13	C54H102NO13	[M+H]+	972.735	971.727	0.5	17.28	16.6977	17.6204	42	4	92.5	3	77.51	98.06	9081790	16260000	15368200	5513690	6171730	8095200	7263480	7970670	11727500	5383040	5476220	4656280	6368250	14076500	8096160	8326620	3604530	3206200	7662740	8721920	7739370	3154680	5186940	3486870	5607180	5258280
974.7502@17.73	Sphingolipids	Neutral glycosphingolipids	Gal- (Gala series)	Hex2Cer	Hex2Cer(42:1)		Hex2Cer(18:1_24:0)	Hex2Cer_3	C54H103NO13	C54H104NO13	[M+H]+	974.75	973.743	0	17.73	17.2534	18.0947	42	3	97.83	3	73.26	78.55	5464710	10472600	11490500	3983850	4566030	6071440	4887910	5065060	7295800	3870320	3657710	2812100	8222390	19573900	12805200	9777100	5641400	3908340	8222830	8412660	8115920	3746740	5607880	4547950	5009050	4506110
700.5721@10.27	Sphingolipids	Neutral glycosphingolipids	Simple Glc series	HexCer	HexCer(34:1)		HexCer(18:1_16:0)	Hex2Cer_4	C40H77NO8	C40H78NO8	[M+H]+	700.572	699.565	0.1	10.27	9.87394	10.6043	42	3	78.55	4	80.84	77.96	689758	1148010	1374380	548162	529107	672516	513337	590520	727658	361035	329729	229583	396656	837591	559235	476769	269610	233432	659959	723648	722645	365148	464429	405316	445234	466053
700.5724@14.03	Sphingolipids	Neutral glycosphingolipids	Simple Glc series	HexCer	HexCer(34:1)		HexCer(18:1_16:0)	Hex2Cer_5	C40H77NO8	C40H78NO8	[M+H]+	700.572	699.565	0.2	14.03	13.6664	14.5855	42	3	99.25	4	72.21	78.45	10900800	20475000	24431700	4691950	3288790	7271940	11200200	10639300	17706000	5486790	4611110	3188150	3381500	10048300	6410580	4817170	1898730	1216190	13624900	14016900	11792900	4119460	8365210	6105880	6265740	6885840
784.6660@14.08	Sphingolipids	Neutral glycosphingolipids	Simple Glc series	HexCer	HexCer(40:1)		HexCer(18:1_22:0)	Hex2Cer_6	C46H89NO8	C46H90NO8	[M+H]+	784.666	783.659	0.1	14.08	13.7095	14.7138	42	4	92.81	4	85.12	98.88	2132630	4211060	5241950	1227070	1051750	1924740	955786	963951	1420130	329203	419900	154669	1245890	3840500	2575660	2200140	886867	390176	2552340	3067260	2186950	909626	1676970	1161430	1133700	1212100
810.6818@14.09	Sphingolipids	Neutral glycosphingolipids	Simple Glc series	HexCer	HexCer(42:2)		HexCer18:1_24:1)	Hex2Cer_7	C48H91NO8	C48H92NO8	[M+H]+	810.682	809.674	0	14.09	13.7322	14.7682	42	4	98.87	4	81.6	99.02	4242710	9409520	9766760	2851430	2185350	3587080	1858560	2011130	3348900	1203090	1043720	782555	1703280	6077180	3447240	3008560	1088690	812230	3796240	5022810	4391250	1481020	2505660	1951590	2146160	2137360
1227.7577@12.28	Sphingolipids	Neutral glycosphingolipids	Hex(3)-HexNAc-Cer subclasses	Hex(3)-HexNAc-Cer	Hex(3)-HexNAc-Cer(34:1)		Hex(3)-HexNAc-Cer(18:1_16:0)	Hex2Cer_8	C60H110N2O23	C60H111N2O23	[M+H]+	1227.76	1226.75	0.4	12.28	11.9207	12.6732	42	3	95.42	4	71.55	78.05	3681710	5814960	6886830	2998210	3071510	4314600	5506590	5407700	7796830	4483310	4003680	3037790	5072080	11176900	8057350	6647450	3908600	3160500	4436710	4637280	3936950	2722320	3762170	2930940	2806170	2856280
1024.6776@12.32	Sphingolipids	Neutral glycosphingolipids	Hex3Cer subclasses	Hex3Cer	Hex3Cer(34:1)		Hex3Cer(18:1_16:0)	Hex2Cer_9	C52H97NO18	C52H98NO18	[M+H]+	1024.68	1023.67	0.2	12.32	11.8619	12.502	42	3	92.59	4	78.19	78.4	496832	694452	973271	361624	394606	518736	665200	716384	999873	523141	508481	355021	707395	1631660	1057480	791641	475338	437557	557551	623675	538086	307466	538832	390287	391148	343411
1024.6778@12.82	Sphingolipids	Neutral glycosphingolipids	Hex3Cer subclasses	Hex3Cer	Hex3Cer(34:1)		Hex3Cer(18:1_16:0)	Hex2Cer_10	C52H97NO18	C52H98NO18	[M+H]+	1024.68	1023.67	0	12.82	12.448	13.1457	42	3	98.79	4	77.55	78.82	10729700	16286700	18442500	6738100	6778360	9862130	13285500	13991000	19447400	9860760	8561750	7143880	11756400	24767800	18733900	14048800	8145610	6522050	9546580	10133800	9637670	5144590	7755210	6534770	5780460	5749290
1337.8675@16.61	Sphingolipids	Neutral glycosphingolipids	Hex(3)-HexNAc-Cer subclasses	Hex(3)-HexNAc-Cer	Hex(3)-HexNAc-Cer(42:2)		Hex(3)-HexNAc-Cer(18:1_24:1)	Hex2Cer_11	C68H124N2O23	C68H125N2O23	[M+H]+	1337.87	1336.86	0.6	16.61	16.1857	17.0024	42	3	97.67	4	71.52	77.74	12309100	18641800	20559500	8366290	7692220	11936200	12742500	13811800	21145200	9797110	9685650	7046220	13539100	29628100	22993800	18768400	10115700	8503680	13188200	12059100	11060200	5511510	9515790	6463720	7983990	8459690
1108.7716@17.02	Sphingolipids	Neutral glycosphingolipids	Hex3Cer subclasses	Hex3Cer	Hex3Cer(40:1)		Hex3Cer(18:1_22:0)	Hex2Cer_12	C58H109NO18	C58H110NO18	[M+H]+	1108.77	1107.76	0.1	17.02	16.6284	17.4239	42	3	92.49	4	77.29	78.45	10655800	22903200	22442200	8524260	8627030	12374300	10730300	10122000	16574600	7336710	6426830	4692360	18906800	40633300	26079200	20356500	13271100	10274800	13224200	11292900	11805800	5349000	9455730	6460160	7078990	7016770
1134.7871@17.07	Sphingolipids	Neutral glycosphingolipids	Hex3Cer subclasses	Hex3Cer	Hex3Cer(42:2)		Hex3Cer(18:1_24:1)	Hex2Cer_13	C60H111NO18	C60H112NO18	[M+H]+	1134.79	1133.78	0.2	17.07	16.612	17.33	42	3	98.69	4	77.05	78.65	27131800	47982200	50536800	20459200	18475800	26954500	29820700	32575000	48844800	23243700	20573200	15653700	31575000	64266200	47873300	36993200	20972800	16603600	24695000	22762300	26761600	14680600	19595200	15527600	15417200	16786600
1339.8832@17.36	Sphingolipids	Neutral glycosphingolipids	Hex(3)-HexNAc-Cer subclasses	Hex(3)-HexNAc-Cer	Hex(3)-HexNAc-Cer(42:1)		Hex(3)-HexNAc-Cer(18:1_24:0)	Hex2Cer_14	C68H126N2O23	C68H127N2O23	[M+H]+	1339.88	1338.88	0.6	17.36	16.8483	17.6959	42	3	98.84	4	72.02	77.79	11882500	20619900	21328400	9794550	9266480	15036200	12666200	14376100	18409000	11406800	10021300	7459670	31992000	68503600	53945300	42001400	20567000	16049600	17428200	15744900	15166200	8704690	13458800	10515300	8879330	9292870
1136.8028@17.55	Sphingolipids	Neutral glycosphingolipids	Hex3Cer subclasses	Hex3Cer	Hex3Cer(42:1)		Hex3Cer(18:1_24:0)	Hex2Cer_15	C60H113NO18	C60H114NO18	[M+H]+	1136.8	1135.8	0.2	17.55	17.1986	17.9354	42	4	95.47	4	85.01	98.92	24765900	41586400	54741500	19185900	18245000	29932600	26648700	27997300	36865000	20994700	17856700	12522500	52474200	125948000	86067000	68679200	33588200	27118600	29936200	33975800	28247300	13807600	22459400	17113300	16875100	15500800
1164.8337@18.07	Sphingolipids	Neutral glycosphingolipids	Hex3Cer subclasses	Hex3Cer	Hex3Cer(44:1)		Hex3Cer(18:1_26:0)	Hex2Cer_16	C62H117NO18	C62H118NO18	[M+H]+	1164.83	1163.83	0.6	18.07	17.6967	18.4104	42	4	0	4	84.74	93.49	650811	1000020	1452330	226697	328760	845055	670382	615636	967210	333967	314459	105521	1792300	3207710	2074430	1912070	1114350	674016	952693	544687	562443	348284	705510	301777	355962	487540
1052.7090@14.12	Sphingolipids	Neutral glycosphingolipids	Hex3Cer subclasses	Hex3Cer	Hex3Cer(36:1)		Hex3Cer(18:1_18:0)	Hex2Cer_17	C54H101NO18	C54H102NO18	[M+H]+	1052.71	1051.7	0.2	14.12	13.7723	14.5716	42	3	96.97	4	77.88	78.68	3233050	5863100	6317310	2045760	1657090	2133720	2149700	2234200	3046600	1444330	1218960	765133	3080340	8616860	5950020	3372750	1668320	1280440	3669380	3913340	3755210	1330980	2561200	1829450	1894810	1753130
1444.8159@9.75	Sphingolipids	Acidic glycosphingolipids	Gangliosides	NeuAc2Hex2Cer	NeuAc2Hex2Cer(34:1)		GD3(d18:1/16:0)	G_1	C68H121N3O29	C68H122N3O29	[M+H]+	1444.82	1443.81	0.1	9.75	9.3642	10.1759	42	3	88.26	8	79.53	78.38	335650	589563	482454	197525	162376	293255	765106	1065210	1336650	625524	551558	419019	143025	396716	235863	179880	102303	47873.4	1947910	1910950	1672070	1009160	1478740	1070620	1421730	1390870
1356.8009@9.92	Sphingolipids	Acidic glycosphingolipids	Gangliosides	Hex(2)-HexNAc-NeuAc-Cer	Hex(2)-HexNAc-NeuAc-Cer(34:1)		GM2(d18:1/16:0)	G_2	C65H117N3O26	C65H118N3O26	[M+H]+	1356.8	1355.79	0.8	9.92	9.53921	10.267	42	3	93.64	11	84.05	77.64	1182480	1616440	1974810	863613	845557	1121810	1240450	1337870	1799550	1016260	848702	747351	658769	1246580	961829	709431	451811	432619	394881	399481	428172	258707	357266	284612	562826	503418
1153.7207@10.28	Sphingolipids	Acidic glycosphingolipids	Gangliosides	NeuAcHex2Cer	NeuAcHex2Cer(34:1)		GM3(d18:1/16:0)	G_3	C57H104N2O21	C57H105N2O21	[M+H]+	1153.72	1152.71	0.2	10.28	9.85008	10.6818	42	3	98.33	7	76.31	78.6	7547430	11835700	13744200	5290510	5155530	7030370	5333120	5516840	7293510	3591530	3283880	2723610	3624460	7857690	5698590	4430720	2624550	2212940	6848700	7073580	6957250	3903610	4881630	4183480	4579250	4618750
1181.7522@11.55	Sphingolipids	Acidic glycosphingolipids	Gangliosides	NeuAcHex2Cer	NeuAcHex2Cer(36:1)		GM3(d18:1/18:0)	G_4	C59H108N2O21	C59H109N2O21	[M+H]+	1181.75	1180.74	0.4	11.55	11.1391	11.8858	42	3	86.5	6	77.02	77.82	1003750	1486580	1824740	700853	686380	863746	525224	516722	723341	296107	274639	201608	448738	971227	759589	607602	311564	227854	785343	838687	751550	416550	666334	489103	692432	783976
1528.9101@13.62	Sphingolipids	Acidic glycosphingolipids	Gangliosides	NeuAc2Hex2Cer	NeuAc2Hex2Cer(40:1)		GD3(d18:1/22:0)	G_5	C74H133N3O29	C74H134N3O29	[M+H]+	1528.91	1527.9	0.2	13.62	13.1537	13.9252	40	3	66.47	8	78.97	77.15	182320	409883	426852	93145.8	89656.9	140633	554033	720435	781710	384878	380017	285251		50607.1	175021	45042.7	29459.7		2150100	2291050	2212660	976521	1708130	1412460	1716560	1546750
1554.9260@13.66	Sphingolipids	Acidic glycosphingolipids	Gangliosides	NeuAc2Hex2Cer	NeuAc2Hex2Cer(42:2)		GD3(d18:1/24:1)	G_6	C76H135N3O29	C76H136N3O29	[M+H]+	1554.93	1553.92	0.4	13.66	13.0948	13.9318	39	3	80.12	8	79.45	77.61	443764	938346	1106660	321415	446840	436489	1398580	1660150	2306140	971886	882689	670772		382604	258622		52863.7		3981850	4221480	4165930	2065040	3132910	2673080	3242980	2804720
1440.8940@13.91	Sphingolipids	Acidic glycosphingolipids	Gangliosides	Hex(2)-HexNAc-NeuAc-Cer	Hex(2)-HexNAc-NeuAc-Cer(40:1)		GM2(d18:1/22:0)	G_7	C71H129N3O26	C71H130N3O26	[M+H]+	1440.89	1439.89	0.2	13.91	13.388	14.4514	42	3	93.23	11	81.93	78.69	2416090	4158520	4797630	1715640	1636430	2386710	1965180	1729190	2935740	1534160	1147360	611595	1201670	2931590	2338220	1727430	760694	764391	977619	1290090	1270750	657449	1045010	679430	1717370	1392010
1466.9095@13.92	Sphingolipids	Acidic glycosphingolipids	Gangliosides	Hex(2)-HexNAc-NeuAc-Cer	Hex(2)-HexNAc-NeuAc-Cer(42:2)		GM2(d18:1/24:1)	G_8	C73H131N3O26	C73H132N3O26	[M+H]+	1466.91	1465.9	0.1	13.92	13.3736	14.3114	42	3	93.76	11	82.91	78.81	9122340	15527300	17235300	5824580	5841470	8438300	7192400	6922580	11229600	5409980	4267790	2829100	3389350	7459030	5330180	4592020	2072060	1694350	3136150	3520240	2893020	1500190	2526770	2085510	4363110	4209920
1237.8147@14.07	Sphingolipids	Acidic glycosphingolipids	Gangliosides	NeuAcHex2Cer	NeuAcHex2Cer(40:1)		GM3(d18:1/22:0)	G_9	C63H116N2O21	C63H117N2O21	[M+H]+	1237.81	1236.81	0.3	14.07	13.6293	14.8484	42	3	96.92	7	76.11	78.42	18607900	41041600	47249800	13003700	10697200	17561800	8082270	9727220	15545600	5570580	5050020	3644540	12654600	39520900	25027000	17407000	7296290	4963190	23185700	26796800	23012400	9129700	16917000	10954800	13068000	12451300
1263.8303@14.08	Sphingolipids	Acidic glycosphingolipids	Gangliosides	NeuAcHex2Cer	NeuAcHex2Cer(42:2)		GM3(d18:1/24:1(15Z))	G_10	C65H118N2O21	C65H119N2O21	[M+H]+	1263.83	1262.82	0.3	14.08	13.6978	14.8516	42	3	97.11	7	76.11	78.49	35270800	74921000	85368300	23257100	20038900	30577800	16410000	18925200	29231900	11492100	10060500	7593730	16542500	51080800	32701900	22960400	9921580	7128220	36126600	38983800	33951100	12549600	24666300	16795400	19053900	18277300
1556.9404@14.94	Sphingolipids	Acidic glycosphingolipids	Gangliosides	NeuAc2Hex2Cer	NeuAc2Hex2Cer(42:1)		GD3(d18:1/24:0)	G_11	C76H137N3O29	C76H138N3O29	[M+H]+	1556.94	1555.93	0.4	14.94	14.3707	15.377	36	3	98.47	8	78.42	78.51	942226	658345	1405930	311061	167666	444002	2247420	2109210	3063850	1167350	1086570	782150		716666					5826520	6154370	6991450	3284900	5555960	4621880	5148880	4707800
1468.9248@15.16	Sphingolipids	Acidic glycosphingolipids	Gangliosides	Hex(2)-HexNAc-NeuAc-Cer	Hex(2)-HexNAc-NeuAc-Cer(42:1)		GM2(d18:1/24:0)	G_12	C73H133N3O26	C73H134N3O26	[M+H]+	1468.92	1467.92	0.1	15.16	14.7251	15.5651	42	3	71.49	11	83.2	77.69	2414310	3640180	4560840	1597380	1779380	2465690	2349560	2239120	3226990	1726730	1546230	1193080	2151030	5058710	3613730	2773760	1878020	1304030	779445	854922	663725	263635	431598	267666	1470110	1051420
1265.8456@15.56	Sphingolipids	Acidic glycosphingolipids	Gangliosides	NeuAcHex2Cer	NeuAcHex2Cer(42:1)		GM3(d18:1/24:0)	G_13	C65H120N2O21	C65H121N2O21	[M+H]+	1265.85	1264.84	0	15.56	14.6461	16.0992	42	3	96.25	7	76.02	78.61	26199100	42694000	47993100	20049500	19356900	25093500	14196500	15530600	20140300	10161600	10362900	7199080	25341700	52123800	37196000	30209600	16627100	13100100	25882000	26679600	26837000	13142700	20808400	17357400	16624100	16787300
435.2521@5.17	Glycerophospholipids	Glycerophosphates	Monoacylglycerophosphates	LPA	LPA(18:1)		lysophosphatidic acid	LPA_1	C21H41O7P	C21H40O7P	[M-H]-	435.252	436.259	0.9	5.17	4.9618	5.48873	20	3	0	2	70.53	71.85		120335	197484	42913.3	48553.6	80835.7	68224.2		55677.4				42333.4	70763.9	33693.9				93770.8	82925.2	63231.3		89729.9		42240.3
437.2678@6.05	Glycerophospholipids	Glycerophosphates	Monoacylglycerophosphates	LPA	LPA(18:0)		LPA(0:0_18:0)	LPA_2	C21H43O7P	C21H42O7P	[M-H]-	437.267	438.275	1	6.05	5.79717	6.39539	42	3	54.53	3	82.12	74.68	304569	584796	681471	229944	275943	337186	393405	387043	570944	148557	164230	159210	143876	346676	258926	239026	134439	116217	444758	504366	502733	290350	437719	372690	494826	356433
542.3256@5.22	Glycerophospholipids	Glycerophosphocholines	Monoacylglycerophosphocholines	LPC	LPC(20:5)		PC(0:0_20:5)	LPC_1	C28H48NO7P	C28H49NO7P	[M+H]+	542.324	541.317	2.8	5.22	4.92174	5.59122	31	3	22.14	2	79.56	66.91		178785	213586		118235	133019			127346				107708	333949	171166	119039	53505.1	0	282793	270308		189630	888807	2469640	171996	196033
494.3244@5.37	Glycerophospholipids	Glycerophosphocholines	Monoacylglycerophosphocholines	LPC	LPC(16:1)		PC(0:0_16:1)	LPC_2	C24H48NO7P	C24H49NO7P	[M+H]+	494.324	493.317	0.6	5.37	4.93455	5.95803	42	4	99.96	7	95.47	98.99	3229780	5847640	7508000	3149140	3472440	4212510	1854910	2226440	3695980	1371200	1774160	1306420	2445470	5162550	3586710	3080830	1688030	1442440	4766900	5533780	4399970	3503940	6097260	5168590	3522410	3071310
520.3399@5.67	Glycerophospholipids	Glycerophosphocholines	Monoacylglycerophosphocholines	LPC	LPC(18:2)		PC(0:0_18:2)	LPC_3	C26H50NO7P	C26H51NO7P	[M+H]+	520.34	519.332	0.3	5.67	5.33983	5.78268	42	3	83.31	3	65.23	77.29	312504	523769	615172	288901	303473	290991	208340	237393	303395	248584	195838	202668	386702	743668	525173	445862	308957	227967	638408	661938	648580	396766	553001	580661	737751	363287
508.3400@5.70	Glycerophospholipids	Glycerophosphocholines	Monoacylglycerophosphocholines	LPC	LPC(17:1)		PC(0:0_17:1)	LPC_4	C25H50NO7P	C25H51NO7P	[M+H]+	508.34	507.332	0.5	5.7	5.48211	5.79349	41	3	0	2	77.92	73.37	118365	178588	217149	80938.1	82353.5	125787	71003.2	81067	132857	54327	0	43519.5	101964	239163	213411	134367	72708.4	66229.8	169919	177987	178743	93796.9	171737	128119	117011	71050.5
496.3400@5.83	Glycerophospholipids	Glycerophosphocholines	Monoacylglycerophosphocholines	LPC	LPC(16:0)		PC(0:0_16:0)	LPC_5	C24H50NO7P	C24H51NO7P	[M+H]+	496.34	495.332	0.4	5.83	5.58079	5.93898	42	3	99.53	10	92.28	79.22	5851720	9766490	13399000	5647240	5324440	7072540	4116550	4696410	7020370	3025370	2987150	2226320	2970090	7029080	6206020	4238590	3106270	2297710	9103030	8432840	8226120	4347220	7411460	6333240	5973460	4810100
544.3399@5.85	Glycerophospholipids	Glycerophosphocholines	Monoacylglycerophosphocholines	LPC	LPC(20:4)		PC(0:0_20:4)	LPC_6	C28H50NO7P	C28H51NO7P	[M+H]+	544.34	543.332	0.3	5.85	5.50843	6.02573	42	3	99.91	5	92.24	79.4	1059190	1665770	2382270	761493	780475	991244	1118570	1162150	1673810	665526	656465	475674	842147	1717740	1288810	731893	554903	473020	2833150	2724840	2487720	1243680	1885430	1661540	1961090	1942460
520.3402@5.88	Glycerophospholipids	Glycerophosphocholines	Monoacylglycerophosphocholines	LPC	LPC(18:2)		PC(0:0_18:2)	LPC_7	C26H50NO7P	C26H51NO7P	[M+H]+	520.34	519.332	0.9	5.88	5.72864	6.29197	42	3	99.78	4	66.15	76.7	398928	941643	1522540	313818	394985	709284	141621	181603	484235	88024.8	101845	73530.9	237099	755723	645980	295908	189446	78539.4	895383	1102370	876970	569702	1144820	1041570	906930	431637
508.3401@5.92	Glycerophospholipids	Glycerophosphocholines	Monoacylglycerophosphocholines	LPC	LPC(17:1)		PC(0:0_17:1)	LPC_8	C25H50NO7P	C25H51NO7P	[M+H]+	508.34	507.332	0.7	5.92	5.719	6.40951	42	4	97.83	5	92.83	98.45	785940	1405450	1817800	620569	739402	1050010	481437	536695	1007870	332109	432231	284779	534167	1137860	884584	760323	436160	327248	1240450	1364970	1226860	801493	1400140	1351600	913794	752045
568.3400@5.95	Glycerophospholipids	Glycerophosphocholines	Monoacylglycerophosphocholines	LPC	LPC(22:6)		PC(0:0_22:6)	LPC_9	C30H50NO7P	C30H51NO7P	[M+H]+	568.34	567.332	0.4	5.95	5.7324	6.09751	42	3	81.83	2	82.14	77.87	271985	453973	614912	167549	193219	251994	293410	281273	444122	185257	186838	162967	192894	378602	301206	191411	110822	115012	609386	573953	505101	258982	433539	412041	477131	418500
496.3399@6.08	Glycerophospholipids	Glycerophosphocholines	Monoacylglycerophosphocholines	LPC	LPC(16:0)		PC(0:0_16:0)	LPC_10	C24H50NO7P	C24H51NO7P	[M+H]+	496.34	495.332	0.2	6.08	5.89221	7.04753	42	4	98.38	14	94.72	99.57	41180300	74109800	91501600	25553100	28797900	39669300	30990500	34345000	49542800	21696300	22548000	16327500	32941500	62460900	47724300	33391800	22458900	18223500	73998200	86041500	73887500	43029500	73321400	62438900	52499400	48779800
568.3400@6.16	Glycerophospholipids	Glycerophosphocholines	Monoacylglycerophosphocholines	LPC	LPC(22:6)		PC(0:0_22:6)	LPC_11	C30H50NO7P	C30H51NO7P	[M+H]+	568.34	567.332	0.5	6.16	6.01077	6.41712	42	4	0	3	92.45	94.17	289187	458932	669744	156831	158899	287949	128163	133806	280739	71909.3	84090.3	52812.1	166377	534630	323437	257823	158221	125513	422111	493462	411078	192698	373764	336555	223725	218054
546.3555@6.24	Glycerophospholipids	Glycerophosphocholines	Monoacylglycerophosphocholines	LPC	LPC(20:3)		PC(0:0_20:3)	LPC_12	C28H52NO7P	C28H53NO7P	[M+H]+	546.355	545.348	0.2	6.24	5.96262	6.39548	42	3	54.82	4	79.43	76.62	191105	385813	445435	198528	172265	239748	204740	192324	306096	122394	134519	76459.3	181842	439064	232610	182540	127742	103993	494084	397484	427895	225792	466733	334064	353851	303130
570.3554@6.29	Glycerophospholipids	Glycerophosphocholines	Monoacylglycerophosphocholines	LPC	LPC(22:5)		PC(0:0_22:5)	LPC_13	C30H52NO7P	C30H53NO7P	[M+H]+	570.355	569.348	0	6.29	5.96977	6.42239	42	3	56.49	4	89.54	77.3	297730	474627	499080	242632	253244	328778	323678	355782	526195	131583	162287	130581	175252	505512	371367	237984	170739	85610.3	538516	567608	491167	239428	347762	362170	386769	363881
522.3557@6.31	Glycerophospholipids	Glycerophosphocholines	Monoacylglycerophosphocholines	LPC	LPC(18:1)	18:1	PC(0:0_18:1)	LPC_14	C26H52NO7P	C26H53NO7P	[M+H]+	522.355	521.348	0.5	6.31	5.99427	6.41244	42	3	99.2	12	91.68	78.92	7303030	11893500	14367100	7303350	6469400	8314540	4153290	4674270	6821230	2760100	2570050	2357670	5766240	14926600	11722700	8733850	4878010	3581070	11468300	11898500	12018800	6346200	9423930	7798480	6777000	4745470
480.3078@6.44	Glycerophospholipids	Glycerophosphocholines	Monoacylglycerophosphocholines	LPC	LPC(15:1)		PC(0:0_15:1)	LPC_15	C23H46NO7P	C23H47NO7P	[M+H]+	480.308	479.301	1.5	6.44	6.01172	6.57772	42	4	0	4	81.96	90.26	369498	622969	786327	402491	301788	365392	248797	332544	422151	205650	202840	101179	570180	1168950	776695	772442	316290	205493	831731	866015	1181290	517701	812170	618151	643726	640785
546.3552@6.47	Glycerophospholipids	Glycerophosphocholines	Monoacylglycerophosphocholines	LPC	LPC(20:3)		PC(0:0_20:3)	LPC_16	C28H52NO7P	C28H53NO7P	[M+H]+	546.355	545.348	0.3	6.47	6.31665	6.67705	42	3	0	3	79.58	73.72	369723	634418	936106	157803	214070	189210	151960	252417	280261	69638.1	56330.3	68373.3	205592	568637	394018	227883	128355	185093	511208	613778	592215	216284	488918	319078	300270	265963
510.3554@6.50	Glycerophospholipids	Glycerophosphocholines	Monoacylglycerophosphocholines	LPC	LPC(17:0)		PC(0:0_17:0)	LPC_17	C25H52NO7P	C25H53NO7P	[M+H]+	510.355	509.348	0	6.5	5.95878	6.60042	42	4	75.52	4	84.59	98	786460	1411080	1904570	363648	598259	703424	697225	646713	974318	233085	433840	225396	443732	1176150	790928	593908	441200	440850	1100250	1045110	1315000	548265	887983	718998	831247	744908
570.3548@6.51	Glycerophospholipids	Glycerophosphocholines	Monoacylglycerophosphocholines	LPC	LPC(22:5)		PC(0:0_22:5)	LPC_18	C30H52NO7P	C30H53NO7P	[M+H]+	570.355	569.348	1	6.51	6.35235	6.91519	41	4	0	5	93.38	92.58	510777	1164960	1385910	411606	402157	648148	242410	244020	402316		122165	65608.4	285504	793880	416991	357559	323358	263332	651776	734034	705283	371215	649563	604358	389743	396058
522.3556@6.54	Glycerophospholipids	Glycerophosphocholines	Monoacylglycerophosphocholines	LPC	LPC(18:1)	18:1	PC(0:0_18:1)	LPC_19	C26H52NO7P	C26H53NO7P	[M+H]+	522.355	521.348	0.3	6.54	6.33761	7.49871	42	4	98.09	14	94.62	99.42	23170300	38435100	54130400	15625600	18841700	22456300	16103400	19107600	29282400	10958800	12964800	8771930	14294400	32404400	23721900	16512700	10510400	9631890	40525800	44619600	38698100	26426900	41449700	36707600	29459700	27146100
548.3718@6.55	Glycerophospholipids	Glycerophosphocholines	Monoacylglycerophosphocholines	LPC	LPC(20:2)		PC(0:0_20:2)	LPC_20	C28H54NO7P	C28H55NO7P	[M+H]+	548.371	547.364	1.3	6.55	6.32082	6.75039	23	4	0	3	81.18	91.07	143408	105176	241314		85904	125583				119573	156652			76935.1	171586			72220.3	244419	185160			95256.5	227898		167784
480.3080@6.67	Glycerophospholipids	Glycerophosphocholines	Monoacylglycerophosphocholines	LPC	LPC(15:1)		PC(0:0_15:1)	LPC_21	C23H46NO7P	C23H47NO7P	[M+H]+	480.308	479.301	1	6.67	6.49181	7.07009	42	4	0	4	84.3	92.21	593025	809435	1121230	729246	727660	782558	378130	434128	694655	399281	295442	299077	495005	1030290	932928	643145	384391	327945	748265	1066950	818765	801515	1299970	1212430	948309	697361
510.3554@6.73	Glycerophospholipids	Glycerophosphocholines	Monoacylglycerophosphocholines	LPC	LPC(17:0)		PC(0:0_17:0)	LPC_22	C25H52NO7P	C25H53NO7P	[M+H]+	510.355	509.348	0	6.73	6.5286	7.22434	42	4	0	6	91.76	94.59	2966620	4773050	6027870	1750060	2019900	2820970	2096010	2113260	3433390	1450420	1369060	1071820	1848680	3724130	2881180	2326220	1362950	1302510	4256780	5734110	4759830	2492430	4001370	3784010	3274310	2822440
572.3714@6.87	Glycerophospholipids	Glycerophosphocholines	Monoacylglycerophosphocholines	LPC	LPC(22:4)		PC(0:0_22:4)	LPC_23	C30H54NO7P	C30H55NO7P	[M+H]+	572.371	571.364	0.5	6.87	6.64092	7.03654	36	3	0	2	77.64	73.27		201144	262740		98759.6	121353	123064	86798.1	202317	57919.8	40846.4			98705.9	67392.8	64029			225571	202219	182146	80778.6	118962	104826	137494	99756.5
548.3715@7.05	Glycerophospholipids	Glycerophosphocholines	Monoacylglycerophosphocholines	LPC	LPC(20:2)		PC(0:0_20:2)	LPC_24	C28H54NO7P	C28H55NO7P	[M+H]+	548.371	547.364	0.8	7.05	6.75039	7.4463	42	3	0	3	76.55	72.58	436112	664300	887883	298566	279990	442223	261354	350940	466131	152943	158355	95681.7	195086	478371	322853	244598	154544	93605.8	729209	863829	783838	525041	753122	738787	495880	454625
572.3715@7.10	Glycerophospholipids	Glycerophosphocholines	Monoacylglycerophosphocholines	LPC	LPC(22:4)		PC(0:0_22:4)	LPC_25	C30H54NO7P	C30H55NO7P	[M+H]+	572.371	571.364	0.8	7.1	6.93072	7.33953	40	3	0	3	82.62	72.77	212228	402048	389515	91628.4	131505	225924	116201	78886.7	171271	30627.7	34315.7			163065	69996.2	85638.2	60823.4	34484.6	327682	300917	227525	132400	189002	232124	158645	125577
524.3716@7.15	Glycerophospholipids	Glycerophosphocholines	Monoacylglycerophosphocholines	LPC	LPC(18:0)		PC(0:0_18:0)	LPC_26	C26H54NO7P	C26H55NO7P	[M+H]+	524.371	523.364	1	7.15	6.88007	7.25909	42	3	98.57	6	91.69	77.63	2037240	3066660	3739860	740724	651313	922242	1451500	1066230	1808980	834288	729332	474455	1058320	2341730	2112540	1233760	991949	1028750	3142410	3436450	3470010	1088560	1759260	1409620	1578190	1405020
524.3713@7.45	Glycerophospholipids	Glycerophosphocholines	Monoacylglycerophosphocholines	LPC	LPC(18:0)		PC(0:0_18:0)	LPC_27	C26H54NO7P	C26H55NO7P	[M+H]+	524.371	523.364	0.5	7.45	7.22115	8.41972	42	4	99.79	14	94.64	99.12	49824500	89673400	113965000	34214300	32546700	45062000	40024200	39547600	62222000	24460200	24786400	17216300	36902000	68318800	56488600	41934200	27704300	25780100	100081000	104590000	91329100	49731000	78877300	66123800	59549200	56220900
550.3869@7.81	Glycerophospholipids	Glycerophosphocholines	Monoacylglycerophosphocholines	LPC	LPC(20:1)		PC(0:0_20:1)	LPC_28	C28H56NO7P	C28H57NO7P	[M+H]+	550.387	549.379	0.3	7.81	7.44376	8.37474	42	4	96.99	5	91.97	99.19	1377140	2281190	2761780	964882	1049030	1384210	1041260	1121030	1941020	892027	746708	533957	873446	1644390	1304120	1010110	684023	507458	2671310	3038400	2600130	1598710	2754820	2373820	1963860	1750160
538.3870@7.94	Glycerophospholipids	Glycerophosphocholines	Monoacylglycerophosphocholines	LPC	LPC(19:0)		PC(0:0_19:0)	LPC_29	C27H56NO7P	C27H57NO7P	[M+H]+	538.387	537.379	0.5	7.94	7.62822	8.06996	42	4	0	3	91.05	94.01	237639	461231	483822	108962	132545	224652	211335	193759	307452	124139	105257	71767.5	176285	413426	279325	186707	147787	124854	498870	527893	482644	213404	356046	296497	216644	294312
538.3870@8.22	Glycerophospholipids	Glycerophosphocholines	Monoacylglycerophosphocholines	LPC	LPC(19:0)		PC(0:0_19:0)	LPC_30	C27H56NO7P	C27H57NO7P	[M+H]+	538.387	537.379	0.5	8.22	8.02836	8.56506	42	4	95.52	5	92.13	98.89	807911	1295910	1625790	461279	413468	586987	631997	488324	899064	339532	385164	202907	514225	1040280	795971	647913	485172	386512	1488280	1538210	1327720	698186	1042430	849733	781174	799142
552.4025@9.01	Glycerophospholipids	Glycerophosphocholines	Monoacylglycerophosphocholines	LPC	LPC(20:0)		PC(0:0_20:0)	LPC_31	C28H58NO7P	C28H59NO7P	[M+H]+	552.402	551.395	0.2	9.01	8.73723	9.41646	42	4	93.61	5	92.78	99.19	1340810	2284090	2563560	967002	1010250	1466170	1145980	1029440	1565480	790466	726889	494720	1127270	2107830	1726820	1492230	1000630	757679	2344040	2441240	2394180	1335190	2150570	1693160	1393100	1299230
578.4183@9.23	Glycerophospholipids	Glycerophosphocholines	Monoacylglycerophosphocholines	LPC	LPC(22:1)		PC(0:0_22:1)	LPC_32	C30H60NO7P	C30H61NO7P	[M+H]+	578.418	577.411	0.5	9.23	8.84262	9.56393	42	4	52.33	3	91.33	96.55	397925	711047	779203	320853	346033	433956	318120	319885	535813	208210	248312	152534	281160	556951	379661	395463	166664	122443	697227	668318	584131	393002	583534	484211	348814	279591
580.4337@10.69	Glycerophospholipids	Glycerophosphocholines	Monoacylglycerophosphocholines	LPC	LPC(22:0)		PC(0:0_22:0)	LPC_33	C30H62NO7P	C30H63NO7P	[M+H]+	580.434	579.426	0.1	10.69	10.2648	11.1933	42	4	94.71	5	92.99	99.38	936011	1614570	1919710	770762	755846	1047350	815235	849762	1376240	700249	501624	405694	1008620	1890560	1574510	1328690	809445	573466	1357890	1318530	1287760	746714	1117570	1140350	910906	848745
606.4495@10.75	Glycerophospholipids	Glycerophosphocholines	Monoacylglycerophosphocholines	LPC	LPC(24:1)		PC(0:0_24:1)	LPC_34	C32H64NO7P	C32H65NO7P	[M+H]+	606.449	605.442	0.3	10.75	10.1982	11.564	42	4	98.85	5	93.04	99.35	1836690	3033160	3769110	1628540	1510840	1995770	1747360	1885760	2831450	1182410	1218410	945215	1813330	3632100	2701580	2820150	1592440	972969	2210710	2183960	1876840	1246680	1873920	1504790	1438800	1253500
634.4806@12.34	Glycerophospholipids	Glycerophosphocholines	Monoacylglycerophosphocholines	LPC	LPC(26:1)		PC(0:0_26:1)	LPC_35	C34H68NO7P	C34H69NO7P	[M+H]+	634.481	633.473	0	12.34	11.6836	13.0584	42	4	95.72	5	92.99	99.43	2159130	3915260	4212330	1809000	1673000	2402880	2400050	2454960	3533250	1578480	1455250	1185640	2263720	4730560	3490980	3476960	1810310	1290420	2502360	2391700	2125280	1589290	2279230	1862040	1912120	1699840
608.4651@12.40	Glycerophospholipids	Glycerophosphocholines	Monoacylglycerophosphocholines	LPC	LPC(24:0)		PC(0:0_24:0)	LPC_36	C32H66NO7P	C32H67NO7P	[M+H]+	608.465	607.458	0.3	12.4	12.0665	12.9656	42	4	99.39	7	93.92	99.48	2419170	4122860	5048840	2001820	1886590	2683700	2372600	2344880	3627090	1720540	1468880	1244020	3485500	7446060	5235390	4783500	2551240	1801600	3139880	3276780	2540380	1726780	2611420	2041790	2011610	1629290
636.4964@14.11	Glycerophospholipids	Glycerophosphocholines	Monoacylglycerophosphocholines	LPC	LPC(26:0)		PC(0:0_26:0)	LPC_37	C34H70NO7P	C34H71NO7P	[M+H]+	636.496	635.489	0.3	14.11	13.8214	14.9411	42	4	99.75	9	94.41	99.55	15488000	19481000	21238100	13895000	9934020	14514000	12489000	11525600	13687100	13130600	10947300	8991270	12157700	24366900	19769800	17596500	12012100	10085700	20077000	21996400	18432600	12863200	17991100	16120600	14578500	13700500
452.2789@5.96	Glycerophospholipids	Glycerophosphoethanolamines	Monoacylglycerophosphoethanolamines	LPE	LPE(16:0)		PE(0:0_16:0)	LPE_1	C21H44NO7P	C21H43NO7P	[M-H]-	452.278	453.286	1.3	5.96	5.75197	6.06999	36	3	0	1	63.09	70.02	45809.7	130242	135222	71138.9	40553	77403.9		33196.1	53939.5				51472.2	44379.1	60495.9	70951			203020	239997	246329	139698	195649	193980	165739	143655
500.2789@5.98	Glycerophospholipids	Glycerophosphoethanolamines	Monoacylglycerophosphoethanolamines	LPE	LPE(20:4)		PE(0:0_20:4)	LPE_2	C25H44NO7P	C25H43NO7P	[M-H]-	500.278	501.286	1.3	5.98	5.75434	6.15378	42	3	98.4	1	55.37	74.69	522632	835415	1023480	395004	442952	583110	407684	379923	596014	268764	248689	211375	448377	899081	867414	676364	351811	316797	1574530	1654940	1586130	963827	1576110	1158760	986566	968854
500.2790@6.18	Glycerophospholipids	Glycerophosphoethanolamines	Monoacylglycerophosphoethanolamines	LPE	LPE(20:4)		PE(0:0_20:4)	LPE_3	C25H44NO7P	C25H43NO7P	[M-H]-	500.278	501.286	1.4	6.18	6.08328	6.3898	42	3	66.05	1	55.16	72.51	111269	158254	207202	54425.9	65829.5	78598.3	122038	110860	149145	77128.2	42880.3	54958.6	165312	337347	256871	193388	97571	102355	136427	157697	222603	100092	158334	119215	86654.2	72829.8
452.2789@6.21	Glycerophospholipids	Glycerophosphoethanolamines	Monoacylglycerophosphoethanolamines	LPE	LPE(16:0)		PE(0:0_16:0)	LPE_4	C21H44NO7P	C21H43NO7P	[M-H]-	452.278	453.286	1.4	6.21	6.01213	6.43301	42	3	97.92	3	73.64	75.17	518245	952684	1276880	431942	525829	621603	333219	425892	611980	228245	258897	203847	505181	1089580	763595	671746	357425	307403	906490	1071890	989722	693372	1127470	962467	684745	635793
524.2787@6.28	Glycerophospholipids	Glycerophosphoethanolamines	Monoacylglycerophosphoethanolamines	LPE	LPE(22:6)		PE(0:0_22:6)	LPE_5	C27H44NO7P	C27H43NO7P	[M-H]-	524.278	525.285	0.9	6.28	6.18068	6.49188	38	4	38.24	4	82.19	94.37	62416.8	74482	122573	28057.4	42166.8	57162.9	114666	83557.3	116518		51003	27167.9	92803.8	169566	121223	100397		30887.1	69232.8	93763.3	93320.1		74417.9	55549.2	67084.6	80629.4
526.2943@6.44	Glycerophospholipids	Glycerophosphoethanolamines	Monoacylglycerophosphoethanolamines	LPE	LPE(22:5)		PE(0:0_22:5)	LPE_6	C27H46NO7P	C27H45NO7P	[M-H]-	526.294	527.301	0.8	6.44	6.19765	6.62242	42	3	69.17	1	65.8	75.36	200084	404293	417570	175045	148372	230993	270461	252279	393792	169589	144100	99536.4	110652	263678	243225	146007	53739.8	75112.5	544264	582197	567736	269203	495265	395263	478191	405386
478.2944@6.47	Glycerophospholipids	Glycerophosphoethanolamines	Monoacylglycerophosphoethanolamines	LPE	LPE(18:1)		PE(0:0_18:1)	LPE_7	C23H46NO7P	C23H45NO7P	[M-H]-	478.294	479.301	1	6.47	6.16314	6.57618	42	3	92.39	1	66.51	76.07	374389	675126	776587	332915	399697	514800	212697	190484	351702	181706	76131.3	92177.1	460403	1060170	885546	641481	334225	307059	884163	997845	847552	476340	673881	675394	675892	578472
526.2942@6.65	Glycerophospholipids	Glycerophosphoethanolamines	Monoacylglycerophosphoethanolamines	LPE	LPE(22:5)		PE(0:0_22:5)	LPE_8	C27H46NO7P	C27H45NO7P	[M-H]-	526.294	527.301	0.6	6.65	6.54085	6.85007	30	3	0	1	65.15	72.41		51537.8	78738.4				53677.9	65637.8	119322	49498				104328	60108.4				56962.2	69228.9	106250	27418.8	38429.4	49843.8	42819.3	38314.2
466.2945@6.88	Glycerophospholipids	Glycerophosphoethanolamines	Monoacylglycerophosphoethanolamines	LPE	LPE(17:0)		PE(0:0_17:0)	LPE_9	C22H46NO7P	C22H45NO7P	[M-H]-	466.294	467.301	1.2	6.88	6.66287	7.07849	38	3	0	2	71.41	71	99144.7	200626	237219	61866.8	69929.6	109452	62431.4	60031.3	92103.1				56892.7	95584	106120	78245.3		42345.9	104502	153052	127922	76200.6	138197	170349	117753	81490
528.3100@7.01	Glycerophospholipids	Glycerophosphoethanolamines	Monoacylglycerophosphoethanolamines	LPE	LPE(22:4)		PE(0:0_22:4)	LPE_10	C27H48NO7P	C27H47NO7P	[M-H]-	528.309	529.317	0.9	7.01	6.79109	7.22816	42	3	72.44	1	66.11	75.26	196765	381071	456575	149321	159401	226174	224846	239443	332084	148853	139223	93061	85167.3	165447	182367	93389.7	71511.2	84882.2	489383	513516	526826	234426	388047	301876	400288	351974
528.3101@7.24	Glycerophospholipids	Glycerophosphoethanolamines	Monoacylglycerophosphoethanolamines	LPE	LPE(22:4)		PE(0:0_22:4)	LPE_11	C27H48NO7P	C27H47NO7P	[M-H]-	528.309	529.317	1	7.24	7.13591	7.4393	20	3	0	2	70.43	71.41		23691.9	55056.1				41700.3	32474.9	76186.1					37043.9	29294.9				36228.6	33285.8	29374.2					17727.2
480.3101@7.30	Glycerophospholipids	Glycerophosphoethanolamines	Monoacylglycerophosphoethanolamines	LPE	LPE(18:0)		PE(0:0_18:0)	LPE_12	C23H48NO7P	C23H47NO7P	[M-H]-	480.31	481.317	1.2	7.3	7.09494	7.41692	32	3	0	1	66.47	70.61	33918.3	91826.4	132832			65968	52371.9	43811.7	103632	28352			75005.3	126774	55950.8	60395.1	27176	30066	45814.8	55333.3	69443.3		38404.1	30887.6	34789
478.2946@7.32	Glycerophospholipids	Glycerophosphoethanolamines	Monoacylglycerophosphoethanolamines	LPE	LPE(18:1)		PE(0:0_18:1)	LPE_13	C23H46NO7P	C23H45NO7P	[M-H]-	478.294	479.301	1.5	7.32	7.0875	7.54319	24	3	0	1	65.44	69.53		37758.8	80402.1			30296			50355.6					87207.9	69107.4	69993			72077.4	66602.8	55338	30867.4	64413.6	61396.3
480.3101@7.60	Glycerophospholipids	Glycerophosphoethanolamines	Monoacylglycerophosphoethanolamines	LPE	LPE(18:0)		PE(0:0_18:0)	LPE_14	C23H48NO7P	C23H47NO7P	[M-H]-	480.31	481.317	1.2	7.6	7.34441	7.93739	42	3	99.91	3	73.2	75.94	2795650	5287600	7003900	2552390	2775990	3750040	2125740	2245650	3310020	1415800	1334420	998103	2119680	4026530	3195680	3164680	1835940	1319780	4059610	4694510	4349770	2804680	4663790	4152300	3375520	3230160
506.3256@7.97	Glycerophospholipids	Glycerophosphoethanolamines	Monoacylglycerophosphoethanolamines	LPE	LPE(20:1)		PE(0:0_20:1)	LPE_15	C25H50NO7P	C25H49NO7P	[M-H]-	506.325	507.332	0.8	7.97	7.76537	8.1857	11	3	0	1	68.38	72.04			103708						21923.6					26295.4	24948.2					28798.1	36087.7		73774.5
508.3417@9.17	Glycerophospholipids	Glycerophosphoethanolamines	Monoacylglycerophosphoethanolamines	LPE	LPE(20:0)		PE(0:0_20:0)	LPE_16	C25H52NO7P	C25H51NO7P	[M-H]-	508.341	509.348	1.5	9.17	8.94505	9.38325	30	3	0	1	68.38	69.3		78689.4	131994		25039.5	26046.1	30688.8	25605.9	38784.5				43385.1	82909.3	86466.1	73130.1	37645.2	23075.7	71175.7	34335.9	61836.6		90930.2	48529.3	30724.1
534.3577@9.38	Glycerophospholipids	Glycerophosphoethanolamines	Monoacylglycerophosphoethanolamines	LPE	LPE(22:1)		PE(0:0_22:1)	LPE_17	C27H54NO7P	C27H53NO7P	[M-H]-	534.356	535.364	2.2	9.38	9.19075	9.54905	5	3	0	1	59.18	66.31			31358.5						34222.3					30452.1
536.3731@10.86	Glycerophospholipids	Glycerophosphoethanolamines	Monoacylglycerophosphoethanolamines	LPE	LPE(22:0)		PE(0:0_22:0)	LPE_18	C27H56NO7P	C27H55NO7P	[M-H]-	536.372	537.379	1.8	10.86	10.5953	11.1108	41	3	0	1	65.45	68.02	114383	226814	232413	130321	54659.5	122000	132101	141097	189393	79106.9	66428.7		168458	313783	287976	216094	124372	103230	135617	131557	108801	55500.5	101927	51207.1	67056.6	51685.1
562.3887@10.89	Glycerophospholipids	Glycerophosphoethanolamines	Monoacylglycerophosphoethanolamines	LPE	LPE(24:1)		PE(0:0_24:1)	LPE_19	C29H58NO7P	C29H57NO7P	[M-H]-	562.388	563.395	1.6	10.89	10.5878	11.1634	29	3	0	1	68.38	69.08		80647.3	144196			60943.3	63288.5	77348.3	131683	32442.7	27741.5	30799.1	46123.7	152259	106893	89334.3	31625.1		29378.3	62992.5	53980.4	23245.2			28306.9
564.4044@12.55	Glycerophospholipids	Glycerophosphoethanolamines	Monoacylglycerophosphoethanolamines	LPE	LPE(24:0)		PE(0:0_24:0)	LPE_20	C29H60NO7P	C29H59NO7P	[M-H]-	564.403	565.411	1.7	12.55	12.2529	12.8182	42	3	0	2	71.48	68.8	170526	358119	417617	146701	114801	166077	222193	237841	374939	190337	127375	122615	331260	678827	529496	469875	199382	177152	226752	209656	187272	95039	111087	91531.9	98331.1	92527.6
585.3052@5.11	Glycerophospholipids	Glycerophosphoinositols	Monoacylglycerophosphoinositols	LPI	LPI(17:0)		PI(0:0_17:0)	LPE_21	C26H51O12P	C26H50O12P	[M-H]-	585.304	586.312	1.1	5.11	4.72431	5.34211	42	4	85.32	5	82.66	96.09	654893	1133890	1254620	537590	580005	779262	508866	542064	749976	350098	247599	267515	954018	1942080	1534300	1616020	726039	500015	482972	528369	444952	350475	551063	400197	199873	164214
611.3208@5.38	Glycerophospholipids	Glycerophosphoinositols	Monoacylglycerophosphoinositols	LPI	LPI(19:1)		PI(0:0_19:1)	LPE_22	C28H53O12P	C28H52O12P	[M-H]-	611.32	612.327	1	5.38	5.16668	5.65135	23	3	0	2	64.71	71.1		133173	154593	43364.6	54885	53604.1	93295.2	47148.7	125431		46144.5	32544.6	82990.4	232283	142142	158098	71185.2
599.3210@5.62	Glycerophospholipids	Glycerophosphoinositols	Monoacylglycerophosphoinositols	LPI	LPI(18:0)		PI(0:0_18:0)	LPE_23	C27H53O12P	C27H52O12P	[M-H]-	599.32	600.327	1.3	5.62	5.15955	6.38477	42	4	99.54	7	86.64	96.13	22575500	38968600	47863500	20068200	19794900	26050500	21509200	22484000	29719200	15128500	13160000	10285900	25393300	52578400	40112200	42582300	20905800	15525000	20136900	21614700	18690800	15239200	22483000	16854500	8346260	8066240
625.3368@5.86	Glycerophospholipids	Glycerophosphoinositols	Monoacylglycerophosphoinositols	LPI	LPI(20:1)		PI(0:0_20:1)	LPE_24	C29H55O12P	C29H54O12P	[M-H]-	625.336	626.343	1.5	5.86	5.65096	6.08319	32	3	0	2	67.34	69.47	69773.1	120287	179905	60582.8	43800.2	71294.4	78402.4	94490.7	103721		32593.6	29047.7	75803.7	179164	136240	150462	69679.3		32079.7		27645.2	41667.3	57658.3	51985.3
613.3366@6.17	Glycerophospholipids	Glycerophosphoinositols	Monoacylglycerophosphoinositols	LPI	LPI(19:0)		PI(0:0_19:0)	LPE_25	C28H55O12P	C28H54O12P	[M-H]-	613.336	614.343	1.2	6.17	5.99219	6.369	34	4	0	3	80.47	91.41		121358	178613	39957.6	63951.7	63505.2	64715.6	69398.4	115441	43860.4	42840.1		101527	177288	126536	133251	54161.7	35795	56690.9	76318.6	69138.7	56516.4	78373.2	30346.3
791.4884@12.47	Glycerophospholipids	Glycerophosphoglycerols	Diacylglycerophosphoglycerols/Monoacylglycerophosphomonoradylglycerols	PG or LBPA	PG(38:7) or LBPA( or LBPA(38:7)	16:1,22:6	PG(16:1_22:6) or LBPA(16:1_22:6)	PG_LBPA_1	C44H73O10P	C44H72O10P	[M-H]-	791.487	792.494	1.9	12.47	12.1414	13.2458	42	3	64.42	2	62.95	70.83	345187	609825	696799	238449	249581	341589	298370	389064	504512	241496	233685	191527	692378	1497460	991399	598401	358038	260360	772137	837806	717763	448142	687769	530562	568993	589741
743.4884@12.56	Glycerophospholipids	Glycerophosphoglycerols	Diacylglycerophosphoglycerols/Monoacylglycerophosphomonoradylglycerols	PG or LBPA	PG(34:3) or LBPA(34:3)	18:1	PG(16:2_18:1) or LBPA(16:2_18:1)	PG_LBPA_2	C40H73O10P	C40H72O10P	[M-H]-	743.487	744.494	2	12.56	12.3082	13.077	20	3	0	1	58.48	66.97			62147.7					26466.8					66159.1	286293	148288	37331.2			63151.8	59733.8						27514.9
839.4880@12.68	Glycerophospholipids	Glycerophosphoglycerols	Diacylglycerophosphoglycerols/Monoacylglycerophosphomonoradylglycerols	PG or LBPA	PG(42:11) or LBPA(42:11)	20:5,22:6	PG(20:5_22:6) or LBPA(20:5_22:6)	PG_LBPA_3	C48H73O10P	C48H72O10P	[M-H]-	839.487	840.494	1.3	12.68	12.3976	12.9115	42	3	95.81	3	66.04	74.89	441177	635181	721938	323113	290874	431701	303275	380226	490574	306291	260813	207298	598284	981022	816591	560108	399049	264432	1065780	1102450	1135820	694909	1069650	824064	778202	712529
805.5041@13.16	Glycerophospholipids	Glycerophosphoglycerols	Diacylglycerophosphoglycerols/Monoacylglycerophosphomonoradylglycerols	PG or LBPA	PG(39:7) or LBPA(39:7)	17:1,22:6	PG(17:1_22:6) or LBPA(17:1_22:6)	PG_LBPA_4	C45H75O10P	C45H74O10P	[M-H]-	805.503	806.51	1.9	13.16	12.8592	13.812	42	3	0	5	68.41	67.75	123272	235052	275341	52068.2	107073	139506	138202	112048	168289	128638	50231.2	73146	323193	831929	646830	324424	181624	64775.6	499030	470733	480439	184878	326508	244001	279252	335669
865.5038@13.32	Glycerophospholipids	Glycerophosphoglycerols	Diacylglycerophosphoglycerols/Monoacylglycerophosphomonoradylglycerols	PG or LBPA	PG(44:12) or LBPA(44:12)	22:6	PG(22:6_22:6) or LBPA(22:6_22:6)	PG_LBPA_5	C50H75O10P	C50H74O10P	[M-H]-	865.503	866.51	1.5	13.32	12.9803	13.5247	42	3	93.39	5	68.85	74.15	3461300	6158370	7011770	3250700	3382920	4246980	2808140	3013090	4488060	3641220	3135310	2552270	5380580	10081800	7447660	5869610	3283380	2459790	13452000	15632800	13302800	8451470	13157000	9902890	9731760	8344660
759.5173@13.42	Glycerophospholipids	Glycerophosphoglycerols	Diacylglycerophosphoglycerols/Monoacylglycerophosphomonoradylglycerols	PG or LBPA	PG(35:2) or LBPA(35:2)	19:2,16:0	PG(19:2_16:0) or LBPA(19:2_16:0)	PG_LBPA_6	C41H77O10P	C41H76O10P	[M-H]-	759.518	760.525	1.2	13.42	13.1682	13.7024	39	4	0	6	80.76	91.46	79267	168142	240565	50396.8	63480.7	138702	101096	120644	176744				301692	619894	472972	388338	215399	62666.9	246654	407558	375806	143279	172208	146275	113350	110482
865.5040@13.57	Glycerophospholipids	Glycerophosphoglycerols	Diacylglycerophosphoglycerols/Monoacylglycerophosphomonoradylglycerols	PG or LBPA	PG(44:12) or LBPA(44:12)	22:6	PG(22:6_22:6) or LBPA(22:6_22:6)	PG_LBPA_7	C50H75O10P	C50H74O10P	[M-H]-	865.503	866.51	1.7	13.57	13.4734	14.2434	42	3	92.06	5	68.85	73.15	1765020	2537770	3148740	1324670	1167930	1881010	1368720	1564940	1894220	1319310	1118260	971127	2518770	5449790	3964430	2506990	1589300	1180360	3774180	4729030	3723960	2390700	4255840	3208710	3879170	3481100
843.5194@13.70	Glycerophospholipids	Glycerophosphoglycerols	Diacylglycerophosphoglycerols/Monoacylglycerophosphomonoradylglycerols	PG or LBPA	PG(42:9) or LBPA(42:9)	20:3,22:6	PG(20:3_22:6) or LBPA(20:3_22:6)	PG_LBPA_8	C48H77O10P	C48H76O10P	[M-H]-	843.518	844.525	1.4	13.7	13.3945	14.6827	42	3	94.34	4	65.69	74.32	1512600	2499870	2773480	1147960	1124640	1726840	1365040	1650360	2118780	1102280	901252	827975	1406450	2906680	2049360	1485040	1021640	872401	3630980	3859620	3717330	1829660	2805300	2275940	2561880	2725170
759.5195@13.76	Glycerophospholipids	Glycerophosphoglycerols	Diacylglycerophosphoglycerols/Monoacylglycerophosphomonoradylglycerols	PG or LBPA	PG(35:2) or LBPA(35:2)	17:2,18:0	PG(17:2_18:0) or LBPA(17:2_18:0)	PG_LBPA_9	C41H77O10P	C41H76O10P	[M-H]-	759.518	760.525	1.7	13.76	13.5214	14.3231	36	4	0	6	78.68	89.16	103688	272852	174419	68570.9	30869.1	31321.7			106814				255871	464953	325678	249251	91617.6	119121	152472	184944	115595		134390	85944.9	174968	153816
747.5198@13.89	Glycerophospholipids	Glycerophosphoglycerols	Diacylglycerophosphoglycerols/Monoacylglycerophosphomonoradylglycerols	PG or LBPA	PG(34:1) or LBPA(34:1)	16:0,18:1	PG(16:0_18:1) or LBPA(16:0_18:1)	PG_LBPA_10	C40H77O10P	C40H76O10P	[M-H]-	747.518	748.525	2.2	13.89	13.6346	14.7635	42	4	95.47	4	76.32	91.94	1602820	2556370	2708770	1537290	1391170	2057430	1785180	1918620	2363530	1402430	1382690	1069050	1988520	3501250	2750730	2110700	1265610	1109970	2879060	3172610	2829730	1472750	2086440	1804560	2522880	2335840
807.5180@13.91	Glycerophospholipids	Glycerophosphoglycerols	Diacylglycerophosphoglycerols/Monoacylglycerophosphomonoradylglycerols	PG or LBPA	PG(39:6) or LBPA(39:6)	18:1	PG(21:5_18:1) or LBPA(21:5_18:1)	PG_LBPA_11	C45H77O10P	C45H76O10P	[M-H]-	807.518	808.525	0.2	13.91	13.7489	14.1759	16	3	0	2	60.33	72.96		2996.67												133929	50749.3				63205.5	59084.5	81533.3		43576			5584.05
797.5347@14.16	Glycerophospholipids	Glycerophosphoglycerols	Diacylglycerophosphoglycerols/Monoacylglycerophosphomonoradylglycerols	PG or LBPA	PG(38:4) or LBPA(38:4)	18:1,20:3	PG(18:1_20:3) or LBPA(18:1_20:3)	PG_LBPA_12	C44H79O10P	C44H78O10P	[M-H]-	797.534	798.541	1.1	14.16	13.8867	14.3923	42	3	0	3	63.62	70.84	382247	729919	591327	223816	251605	342080	369286	317979	365562	285182	265706	173213	301716	690421	300690	313189	223335	249372	669044	783675	615206	475873	390510	417840	515821	450552
717.4718@14.81	Glycerophospholipids	Glycerophosphoglycerols	Diacylglycerophosphoglycerols/Monoacylglycerophosphomonoradylglycerols	PG or LBPA	PG(32:2) or LBPA(32:2)	16:1	PG(16:1_16:1) or LBPA(16:1_16:1)	PG_LBPA_13	C38H71O10P	C38H70O10P	[M-H]-	717.471	718.479	0.9	14.81	14.5958	15.0892	7	3	0	3	60.84	71.52			40601.3					35305.2						93205.2	35872.1
775.5510@15.34	Glycerophospholipids	Glycerophosphoglycerols	Diacylglycerophosphoglycerols/Monoacylglycerophosphomonoradylglycerols	PG or LBPA	PG(36:1) or LBPA(36:1)	18:0,18:1	PG(18:0_18:1) or LBPA(18:0_18:1)	PG_LBPA_14	C42H81O10P	C42H80O10P	[M-H]-	775.549	776.557	1.9	15.34	14.9443	16.2721	42	4	0	4	76.85	88.14	4160940	6537800	7369790	2954050	3045360	4127530	2866620	3081010	4015590	2334280	2113410	1798650	3328280	6588040	4965140	3470220	1857280	1687640	4946470	5769870	5056690	2168000	3481230	1154840	3013330	3004560
719.4879@15.64	Glycerophospholipids	Glycerophosphoglycerols	Diacylglycerophosphoglycerols/Monoacylglycerophosphomonoradylglycerols	PG or LBPA	PG(31:0) or LBPA(31:0)	16:0	PG(15:0_16:0) or LBPA(15:0_16:0)	PG_LBPA_15	C38H73O10P	C38H72O10P	[M-H]-	719.487	720.494	1.5	15.64	15.4457	15.9744	15	3	0	2	62.83	69.39	39798.2							30587.8	69388					59424.1	52034.4				64794.1	140010	35055.7		37306.3
745.5041@12.89	Glycerophospholipids	Glycerophosphoglycerols	Diacylglycerophosphoglycerols/Monoacylglycerophosphomonoradylglycerols	PG or LBPA	PG(34:2) or LBPA(34:2)	16:1,18:1	PG(16:1_18:1) or LBPA(16:1_18:1)	PG_LBPA_16	C40H75O10P	C40H74O10P	[M-H]-	745.503	746.51	2.1	12.89	12.4943	13.0992	42	3	0	3	68.37	67.06	281862	581682	495534	224372	165130	223254	263912	247033	449397	187246	134900	172260	791107	1572670	1423880	679714	471886	364449	654077	685273	330735	373319	491684	335373	421285	367806
817.5039@13.10	Glycerophospholipids	Glycerophosphoglycerols	Diacylglycerophosphoglycerols/Monoacylglycerophosphomonoradylglycerols	PG or LBPA	PG(40:8) or LBPA(40:8)	22:6,18:2	PG(22:6_18:2) or LBPA(22:6_18:2)	PG_LBPA_17	C46H75O10P	C46H74O10P	[M-H]-	817.502	818.51	1.6	13.1	12.7318	13.353	42	3	95.59	3	70.92	73.8	1036990	1731140	1786070	661596	704164	1150730	884723	1100980	1260810	712963	603067	510808	1082980	2236620	1589550	1207150	646245	573764	2598170	3039050	2918770	1529570	2290720	1710600	1859050	1635530
745.5039@13.16	Glycerophospholipids	Glycerophosphoglycerols	Diacylglycerophosphoglycerols/Monoacylglycerophosphomonoradylglycerols	PG or LBPA	PG(34:2) or LBPA(34:2)	16:1,18:1	PG(16:1_18:1) or LBPA(16:1_18:1)	PG_LBPA_18	C40H75O10P	C40H74O10P	[M-H]-	745.503	746.51	1.9	13.16	12.9207	13.9116	42	3	0	3	71.46	68.18	375505	663704	987614	294584	344775	634274	348680	374106	609134	327815	208820	135776	939771	1841090	1179770	1042760	511514	303228	634569	684251	771917	259431	441854	385877	740790	650394
769.5036@13.17	Glycerophospholipids	Glycerophosphoglycerols	Diacylglycerophosphoglycerols/Monoacylglycerophosphomonoradylglycerols	PG or LBPA	PG(36:4) or LBPA(36:4)	20:4,16:0	PG(20:4_16:0) or LBPA(20:4_16:0)	PG_LBPA_19	C42H75O10P	C42H74O10P	[M-H]-	769.502	770.51	1.4	13.17	12.8921	13.4946	40	3	0	2	61.51	69.7	54057.2	202307	236529	49524.2		56936.1	68059.7	121350	174867	65591.7	33294.5		216634	484385	400221	154722	92627	54175.6	177015	262317	161982	29702.9	110554	86800.1	196186	178174
841.5038@13.25	Glycerophospholipids	Glycerophosphoglycerols	Diacylglycerophosphoglycerols/Monoacylglycerophosphomonoradylglycerols	PG or LBPA	PG(42:10) or LBPA(42:10)	22:6,20:4	PG(22:6_20:4) or LBPA(22:6_20:4)	PG_LBPA_20	C48H75O10P	C48H74O10P	[M-H]-	841.502	842.51	1.6	13.25	12.7872	13.4661	42	3	97.98	3	69.49	74.16	1530760	2450930	2985170	995423	1022500	1387190	1557370	1528540	2106070	951195	900494	583463	1381480	2780800	1784200	1072560	816447	836256	3655300	3659430	3437330	1457930	2399220	1631970	2810850	2875450
793.5039@13.32	Glycerophospholipids	Glycerophosphoglycerols	Diacylglycerophosphoglycerols/Monoacylglycerophosphomonoradylglycerols	PG or LBPA	PG(38:6) or LBPA(38:6)	22:6,16:0	PG(22:6_16:0) or LBPA(22:6_16:0)	PG_LBPA_21	C44H75O10P	C44H74O10P	[M-H]-	793.502	794.51	1.7	13.32	13.0843	14.1621	42	3	97.92	2	68.65	73.5	1003390	1543530	1674450	611531	603855	1042210	760869	762409	1233850	705803	502893	379246	2415270	4739360	3641200	2190920	1262440	993859	1991780	2363670	2103790	1065880	1459360	1236490	1553920	1559340
889.4993@13.33	Glycerophospholipids	Glycerophosphoglycerols	Diacylglycerophosphoglycerols/Monoacylglycerophosphomonoradylglycerols	PG or LBPA	PG(44:12) or LBPA(44:12)	22:6	PG(22:6_22:6) or LBPA(22:6_22:6)	PG_LBPA_22	C50H75O10P	C50H75O10NaP	[M+Na]+	889.499	866.51	0.3	13.33	12.9629	13.6371	42	3	92.35	4	69.11	77.9	399715	825845	1278590	317004	345504	617978	345585	312867	630177	502212	185390	195850	677266	1845900	1240110	604581	290536	335293	2507060	2674610	2233360	1236690	1867310	1347920	1346590	1506530
817.5038@13.35	Glycerophospholipids	Glycerophosphoglycerols	Diacylglycerophosphoglycerols/Monoacylglycerophosphomonoradylglycerols	PG or LBPA	PG(40:8) or LBPA(40:8)	22:6,18:2	PG(22:6_18:2) or LBPA(22:6_18:2)	PG_LBPA_23	C46H75O10P	C46H74O10P	[M-H]-	817.502	818.51	1.5	13.35	13.2488	14.0776	42	3	97.61	3	68.3	74.2	435966	675765	924658	288460	323336	426186	436895	362546	681336	378124	277730	190035	588893	1465790	931152	614785	439938	292504	743526	852958	706747	461952	772270	587500	756316	637376
771.5195@13.42	Glycerophospholipids	Glycerophosphoglycerols	Diacylglycerophosphoglycerols/Monoacylglycerophosphomonoradylglycerols	PG or LBPA	PG(36:3) or LBPA(36:3)	18:2,18:1	PG(18:2_18:1) or LBPA(18:2_18:1)	PG_LBPA_24	C42H77O10P	C42H76O10P	[M-H]-	771.518	772.525	1.7	13.42	13.071	13.6903	42	3	0	3	74.28	68.8	576234	1194510	1141680	356301	407318	643684	566070	605942	796354	511375	404598	319647	761225	1748320	1301890	900997	520214	328351	1518220	1724650	1532260	757847	1286740	850714	864077	842616
841.5039@13.50	Glycerophospholipids	Glycerophosphoglycerols	Diacylglycerophosphoglycerols/Monoacylglycerophosphomonoradylglycerols	PG or LBPA	PG(42:10) or LBPA(42:10)	22:6,20:4	PG(22:6_20:4) or LBPA(22:6_20:4)	PG_LBPA_25	C48H75O10P	C48H74O10P	[M-H]-	841.502	842.51	1.7	13.5	13.3848	13.9847	42	3	99.03	3	69.01	73.78	586400	599776	790046	241505	270989	620378	482470	551640	509200	344933	263234	195267	363447	1006150	722825	439801	244046	188080	709108	653010	669628	342363	513330	492893	621615	749650
769.5039@13.59	Glycerophospholipids	Glycerophosphoglycerols	Diacylglycerophosphoglycerols/Monoacylglycerophosphomonoradylglycerols	PG or LBPA	PG(42:10) or LBPA(42:10)	20:4,16:0	PG(20:4_16:0) or LBPA(20:4_16:0)	PG_LBPA_26	C42H75O10P	C42H74O10P	[M-H]-	769.502	770.51	1.9	13.59	13.3214	13.933	30	3	0	2	57.57	67.52	35331	199522	196385				41421.4		93009.9				47856.1	206736	34432.9	29287			246460	219897	302513	34303.4	151248	30705.3	126242	135961
867.5187@13.69	Glycerophospholipids	Glycerophosphoglycerols	Diacylglycerophosphoglycerols/Monoacylglycerophosphomonoradylglycerols	PG or LBPA	PG(44:11) or LBPA(44:11)	22:6,22:5	PG(22:6_22:5) or LBPA(22:6_22:5)	PG_LBPA_27	C50H77O10P	C50H76O10P	[M-H]-	867.518	868.525	0.6	13.69	13.4487	14.6387	42	3	82.1	2	62.56	76.5	2838900	4528290	5267290	2310620	2409790	3582480	2152150	2368010	3298840	2352090	1921780	1665360	3278820	6178190	4679050	3493150	2237850	1923800	8528810	9553650	8359980	4947490	7649210	5939730	5593920	5628640
771.5196@13.77	Glycerophospholipids	Glycerophosphoglycerols	Diacylglycerophosphoglycerols/Monoacylglycerophosphomonoradylglycerols	PG or LBPA	PG(36:3) or LBPA(36:3)	18:2,18:1	PG(18:2_18:1) or LBPA(18:2_18:1)	PG_LBPA_28	C42H77O10P	C42H76O10P	[M-H]-	771.518	772.525	1.9	13.77	13.5713	14.6217	42	3	0	3	73.67	68.34	576136	1009680	1265400	442011	414844	599902	406502	367892	643978	291715	297777	170397	908175	1880000	1462290	1174680	621906	482479	839653	897270	792863	431587	553101	507993	903393	815011
819.5200@13.94	Glycerophospholipids	Glycerophosphoglycerols	Diacylglycerophosphoglycerols/Monoacylglycerophosphomonoradylglycerols	PG or LBPA	PG(40:7) or LBPA(40:7)	22:6,18:1	PG(22:6_18:1) or LBPA(22:6_18:1)	PG_LBPA_29	C46H77O10P	C46H76O10P	[M-H]-	819.518	820.525	2.3	13.94	13.8279	14.9081	42	3	47.54	4	75.55	69.39	2242270	4511480	3638290	1965320	1777090	2278370	1949570	2899400	2682420	2251850	1974480	1593600	4276110	9517490	5288670	4359410	2461230	2182550	5461170	5675080	5793050	3771480	4907860	4088930	6227160	3897560
771.5147@14.04	Glycerophospholipids	Glycerophosphoglycerols	Diacylglycerophosphoglycerols/Monoacylglycerophosphomonoradylglycerols	PG or LBPA	PG(34:1) or LBPA(34:1)	16:0,18:1	PG(16:0_18:1) or LBPA(16:0_18:1)	PG_LBPA_30	C40H77O10P	C40H77O10NaP	[M+Na]+	771.515	748.525	0.1	14.04	13.7298	14.4522	42	3	94.78	7	79.48	78.7	1501130	3333810	3213440	1252270	753479	1560780	1705290	1779840	2901130	966089	888281	554433	1407900	4055300	2248250	1676910	826516	615709	4559130	5549900	4682370	1782010	3219670	2680480	2945310	2357320
843.5146@14.04	Glycerophospholipids	Glycerophosphoglycerols	Diacylglycerophosphoglycerols/Monoacylglycerophosphomonoradylglycerols	PG or LBPA	PG(40:7) or LBPA(40:7)	22:6,18:1	PG(22:6_18:1) or LBPA(22:6_18:1)	PG_LBPA_31	C46H77O10P	C46H77O10NaP	[M+Na]+	843.515	820.525	0.1	14.04	13.8124	14.6535	42	3	97.96	7	73.08	78.53	1709930	4096850	3917960	1308410	914081	1504420	1581270	1464230	2455660	918889	798889	520634	3074940	8738000	5054660	3412300	1521290	956613	6244470	7611320	5840150	2831080	5197220	3526070	4644650	4364080
797.5298@14.07	Glycerophospholipids	Glycerophosphoglycerols	Diacylglycerophosphoglycerols/Monoacylglycerophosphomonoradylglycerols	PG or LBPA	PG(36:2) or LBPA(36:2)	18:1	PG(18:1_18:1) or LBPA(18:1_18:1)	PG_LBPA_32	C42H79O10P	C42H79O10NaP	[M+Na]+	797.53	774.541	0.7	14.07	13.6984	14.4867	42	3	0	5	69.4	72.49	1481030	3275760	3967040	906768	881471	1256190	1514060	1598730	2942330	867101	817567	621104	3132690	9249950	5043130	3343880	1404860	729415	6824040	8022390	5704760	2581530	4855020	3419230	3975250	3411590
773.5333@14.14	Glycerophospholipids	Glycerophosphoglycerols	Diacylglycerophosphoglycerols/Monoacylglycerophosphomonoradylglycerols	PG or LBPA	PG(36:2) or LBPA(36:2)	18:1	PG(18:1_18:1) or LBPA(18:1_18:1)	PG_LBPA_33	C42H79O10P	C42H78O10P	[M-H]-	773.534	774.541	0.6	14.14	13.6734	14.3367	42	3	0	3	72.11	72.72	1536900	2180970	2462050	1140950	1096590	1419980	1201590	1066860	2092960	986830	940036	746989	3344450	5499720	4490600	3176740	1784040	1375820	3267420	3293010	3334870	1733520	2522660	2168960	2280910	1964970
869.5349@14.26	Glycerophospholipids	Glycerophosphoglycerols	Diacylglycerophosphoglycerols/Monoacylglycerophosphomonoradylglycerols	PG or LBPA	PG(44:10) or LBPA(44:10)	22:6,22:4	PG(22:6_22:4) or LBPA(22:6_22:4)	PG_LBPA_34	C50H79O10P	C50H78O10P	[M-H]-	869.534	870.541	1.3	14.26	13.842	14.48	42	3	86.83	3	68.39	74.73	815102	1090750	1268850	538814	619592	806369	500391	628041	756749	553792	437161	360731	674206	1058590	844428	645038	427377	393093	2145490	2274790	2042120	1031600	1638960	1427010	1230270	1339330
773.5353@14.42	Glycerophospholipids	Glycerophosphoglycerols	Diacylglycerophosphoglycerols/Monoacylglycerophosphomonoradylglycerols	PG or LBPA	PG(36:2) or LBPA(36:2)	18:1	PG(18:1_18:1) or LBPA(18:1_18:1)	PG_LBPA_35	C42H79O10P	C42H78O10P	[M-H]-	773.534	774.541	1.9	14.42	14.1637	15.2321	42	3	0	3	71.13	68.1	1921030	3340860	3806060	2192280	2038620	2650850	1759110	1690360	2059010	1280360	1091110	867785	3069680	6296420	4601130	3851990	2128450	1666970	3113080	3413210	2844540	1612300	2386140	1870180	4369640	4167440
522.2842@5.17	Glycerophospholipids	Glycerophosphoserines	Monoacylglycerophosphoserines	PS	LPS(18:1)		PS(0:0_18:1)	LPS_1	C24H46NO9P	C24H45NO9P	[M-H]-	522.284	523.291	0.8	5.17	4.93692	5.73869	42	3	95.7	3	91.98	77.93	954433	1419320	1837190	748242	777488	1146950	774541	832593	936302	607908	396005	293628	615461	1218940	1038700	675297	464996	333659	1074530	1050120	1045340	573437	843752	718121	560016	453079
524.2999@6.03	Glycerophospholipids	Glycerophosphoserines	Monoacylglycerophosphoserines	PS	LPS(18:0)		PS(0:0_18:0)	LPS_2	C24H48NO9P	C24H47NO9P	[M-H]-	524.299	525.307	1	6.03	5.61231	6.78615	42	3	99.66	3	90.57	77.66	1717480	3033300	3805750	1506170	1613020	2151950	2031450	2353730	3543580	1148800	1081730	866342	817532	1937480	1485120	1503000	921360	708442	2476700	2917920	2795610	1830930	2834280	2281710	2526400	2301730
580.3631@8.69	Glycerophospholipids	Glycerophosphoserines	Monoacylglycerophosphoserines	PS	LPS(22:0)		PS(0:0_22:0)	LPS_3	C28H56NO9P	C28H55NO9P	[M-H]-	580.362	581.369	1.9	8.69	8.44688	8.9645	25	3	0	1	69.7	67.97		47737.3	69523.9			40227.9	23728.9	38900.6	70103.6				46439.4	99232.2	51928.8	44837			74890.9	104266	116899	26964.1	44303.5	27995.6	28287	34224.8
608.3947@10.21	Glycerophospholipids	Glycerophosphoserines	Monoacylglycerophosphoserines	PS	LPS(24:0)		PS(0:0_24:0)	LPS_4	C30H60NO9P	C30H59NO9P	[M-H]-	608.393	609.4	2.2	10.21	9.96215	10.4497	8	3	0	1	62.48	66.37			35712.2						42850.4				26080.8	73614.9	51278.6	29248.4							29963.8
421.2714@5.62	Glycerophospholipids	Glycerophosphates	Monoalkylglycerophosphates	PA	LPA(18:2)	18:2	O-LPA(18:2)	LPA_3	C21H41O6P	C21H42O6P	[M+H]+	421.271	420.264	0.1	5.62	5.11266	5.8923	41	3	0	1	72.99	73.61	304360	360244	389154	297380	192039	286359	188472	341310	326756	205416	146794	164694	384342	481155	492390	384114	232811	209659	308645	269137	241526	213365	342931	176346		185265
454.3294@5.33	Glycerophospholipids	Glycerophosphocholines	Monoalkylglycerophosphocholines	PC	O-LPC(14:0)		O-LPC(14:0)	O-LPC_1	C22H48NO6P	C22H49NO6P	[M+H]+	454.329	453.322	0.5	5.33	5.13518	5.53432	39	3	0	3	80.51	73.47	92994.5	107165	140272	72374.7	64597	106911	73340.3	69355.7	101563	34228.8		33407.3	37394	79906.3	86671.7	59271.3			146950	175618	122283	72505.3	122939	84840.3	50232	78096
478.3293@5.82	Glycerophospholipids	Glycerophosphocholines	Monoalkylglycerophosphocholines	PC	O-LPC(16:2)		O-LPC(16:2)	O-LPC_2	C24H48NO6P	C24H49NO6P	[M+H]+	478.329	477.322	0.3	5.82	5.52227	5.94167	40	4	0	5	82.42	93.92	131695	181089	311463	126345	111637	165166	70857.7	82483	167442	59255.9			47156.9	147762	114147	54342.5	55690.6	53807.5	260415	226316	234434	87569.5	139268	149488	143843	158954
468.3451@5.91	Glycerophospholipids	Glycerophosphocholines	Monoalkylglycerophosphocholines	PC	O-LPC(15:0)		O-LPC(15:0)	O-LPC_3	C23H50NO6P	C23H51NO6P	[M+H]+	468.345	467.338	0.6	5.91	5.69823	6.14203	40	3	0	2	77.94	73.17	66520.6	136269	175064	52830.8	60368.9	114110	121572	95701.7	180097		67625		64266.3	139234	109167	86082.8	57941.1	40421	133526	150355	184311	89719.8	161949	103737	84445.6	114859
482.3607@6.53	Glycerophospholipids	Glycerophosphocholines	Monoalkylglycerophosphocholines	PC	O-LPC(16:0)		O-LPC(16:0)	O-LPC_4	C24H52NO6P	C24H53NO6P	[M+H]+	482.361	481.353	0.4	6.53	6.24496	7.11881	42	3	88.33	4	85.82	78.34	3724840	6765300	9951380	3018940	3597060	4442580	5939750	6483290	9569450	3011930	2925080	2051390	4047740	9732710	7725390	5363870	3009280	2843490	5859230	7068300	6649510	3757110	5535770	4562060	5223370	5071960
480.3449@6.61	Glycerophospholipids	Glycerophosphocholines	Monoalkylglycerophosphocholines	PC	O-LPC(16:1)		O-LPC(16:1)	O-LPC_5	C24H50NO6P	C24H51NO6P	[M+H]+	480.345	479.338	0	6.61	6.20385	7.12925	42	4	99.86	7	84.89	99.24	2555430	4478110	6076610	2474680	2662300	3071260	2508340	2668890	3661880	1833190	1528290	1198060	2059450	4704160	3645440	2707260	1675400	1558360	5291230	6070470	5519480	3002900	4614650	3378530	3432290	3620070
508.3767@7.00	Glycerophospholipids	Glycerophosphocholines	Monoalkylglycerophosphocholines	PC	O-LPC(18:1)		O-LPC(18:1)	O-LPC_6	C26H54NO6P	C26H55NO6P	[M+H]+	508.376	507.369	1.1	7	6.68489	7.58096	42	3	99.77	4	86.47	76.97	1767500	3444900	4985040	1768000	1917920	2734420	2503430	2750640	4282800	1384500	1277250	1056910	1781010	3784700	2756330	2861760	1460270	1099750	3177470	3868890	3702430	2270200	3297210	2861060	2822760	2464010
496.3765@7.26	Glycerophospholipids	Glycerophosphocholines	Monoalkylglycerophosphocholines	PC	O-LPC(17:0)		O-LPC(17:0)	O-LPC_7	C25H54NO6P	C25H55NO6P	[M+H]+	496.376	495.369	0.7	7.26	7.04102	7.61528	42	3	0	4	84.17	73.26	178770	332348	472799	184517	158691	243812	294507	258182	471791	130884	95080.8	118066	200517	535478	337487	271571	162080	128632	363824	393731	491782	182703	305695	214908	274606	240345
510.3922@7.98	Glycerophospholipids	Glycerophosphocholines	Monoalkylglycerophosphocholines	PC	O-LPC(18:0)		O-LPC(18:0)	O-LPC_8	C26H56NO6P	C26H57NO6P	[M+H]+	510.392	509.385	0.9	7.98	7.69868	8.44539	42	3	99.38	4	86.42	77.78	1438160	2725760	3165890	1311950	1359020	1855310	1953250	2175420	3449190	1023740	1047230	814195	1576060	3914390	2593530	2392770	1363490	1125380	2647480	3056440	2599050	1582920	2417610	2040730	2228600	2034150
508.3766@8.05	Glycerophospholipids	Glycerophosphocholines	Monoalkylglycerophosphocholines	PC	O-LPC(18:1)		O-LPC(18:1)	O-LPC_9	C26H54NO6P	C26H55NO6P	[M+H]+	508.376	507.369	0.8	8.05	7.70781	8.59166	42	4	96.56	4	86.06	97.73	1167960	2033650	2331730	939835	952785	1343240	1266610	1416900	2111020	911274	881826	659223	826350	2102970	1456420	1156340	688389	613247	2636630	2794280	2568620	1297180	2013360	1554220	1810340	1635850
538.4234@9.64	Glycerophospholipids	Glycerophosphocholines	Monoalkylglycerophosphocholines	PC	O-LPC(20:0)		O-LPC(20:0)	O-LPC_10	C28H60NO6P	C28H61NO6P	[M+H]+	538.423	537.416	0.5	9.64	9.34391	10.1437	42	3	99.36	4	86.7	78.78	749943	1322660	1540370	645228	626545	895885	646939	729031	1037850	478172	432182	355155	616007	1332070	1135180	959357	601762	465780	1523310	1757190	1473790	986739	1418280	1008040	961944	958867
566.4547@11.35	Glycerophospholipids	Glycerophosphocholines	Monoalkylglycerophosphocholines	PC	O-LPC(22:0)		O-LPC(22:0)	O-LPC_11	C30H64NO6P	C30H65NO6P	[M+H]+	566.454	565.447	0.5	11.35	11.0154	11.9928	42	3	99.45	4	86.57	78.83	2149700	3646460	4280000	1818370	1687050	2348180	2154840	2190130	3132140	1515910	1308130	1109860	1869400	3758480	3041190	2720750	1656860	1249920	4018410	3984490	3600170	2434080	3523990	2891530	2250490	2378630
436.2838@6.77	Glycerophospholipids	Glycerophosphoethanolamines	Monoalkylglycerophosphoethanolamines	PE	O-LPE(16:1)		O-LPE(16:1)	O-LPE_1	C21H44NO6P	C21H43NO6P	[M-H]-	436.283	437.291	1.1	6.77	6.42192	7.0746	42	4	99.85	2	75	96.41	2200820	3841170	5174300	1888450	1978060	2849990	1983690	2409750	3728790	1239190	1303170	955470	2155670	5670100	4504990	3777720	2325620	1748230	4375460	5372270	4793130	2744350	4717400	3999000	3915330	3168360
462.2997@7.18	Glycerophospholipids	Glycerophosphoethanolamines	Monoalkylglycerophosphoethanolamines	PE	O-LPE(18:2)		O-LPE(18:2)	O-LPE_2	C23H46NO6P	C23H45NO6P	[M-H]-	462.299	463.306	1.6	7.18	6.86644	7.67698	42	4	99.41	2	75.51	94.45	907757	1679660	2177150	795758	810876	1079810	731911	833906	1307280	443080	408289	337960	654674	1560900	1237380	1145480	652451	493253	1772930	2157080	2171690	1296960	2304720	1779070	1574110	1386590
464.3151@8.28	Glycerophospholipids	Glycerophosphoethanolamines	Monoalkylglycerophosphoethanolamines	PE	O-LPE(18:1)		O-LPE(18:1)	O-LPE_3	C23H48NO6P	C23H47NO6P	[M-H]-	464.315	465.322	1.1	8.28	7.85348	8.64099	42	4	99.92	3	76.75	96.61	2024800	3406380	4199170	1735400	1741690	2569760	1575980	1721790	2666870	969104	967585	796135	1640030	3510570	2791330	2414210	1456820	1194580	3772430	4549840	4154120	2231570	3503980	3165510	3175050	2793360
492.3469@9.73	Glycerophospholipids	Glycerophosphoethanolamines	Monoalkylglycerophosphoethanolamines	PE	O-LPE(20:1)		O-LPE(20:1)	O-LPE_4	C25H52NO6P	C25H51NO6P	[M-H]-	492.346	493.353	1.9	9.73	9.43794	10.1304	42	4	43.35	2	76.53	90.56	375159	682604	756907	259888	264645	354771	308524	312443	458007	238138	180273	128896	311392	660873	482524	397006	255288	192677	704967	675901	612009	314699	516786	414626	385594	429740
520.3777@11.56	Glycerophospholipids	Glycerophosphoethanolamines	Monoalkylglycerophosphoethanolamines	PE	O-LPE(22:1)		O-LPE(22:1)	O-LPE_5	C27H56NO6P	C27H55NO6P	[M-H]-	520.377	521.385	0.9	11.56	11.2349	11.8313	32	3	0	1	57.33	71.17	36343.9	98585.9	118030			40375.1	35627.6		62658.8				43047	196807	57790.5	72644.2		25126.4	160496	145901	195596	37210.3	137368	63481.3	60628.6	32608.5
540.5350@16.81	Sphingolipids	Ceramides	N-acylsphinganines (dihydroceramides)	Cer	Cer(34:0)	16:0	Cer(18:0/16:0)	Cer_1	C34H69NO3	C34H70NO3	[M+H]+	540.535	539.528	0	16.81	16.4157	17.4198	42	4	98.42	8	87.26	99.28	16150500	24506200	27926500	14039200	12936200	18073400	15007700	12136400	16273800	8222170	6571290	5484940	11620600	25786700	20091600	20883200	11797700	8804750	17024800	17632700	16686400	14240800	21118400	19953000	10685100	11136800
566.5512@17.38	Sphingolipids	Ceramides	N-acylsphinganines (dihydroceramides)	Cer	Cer(36:0)	18:0	Cer(18:0/18:0)	Cer_2	C36H73NO3	C36H72NO3	[M-H]-	566.552	567.559	1	17.38	17.1537	17.743	21	3	0	2	65.58	71.22	58789.9	188187	193167	93821.7		67361.2	35859.2		62921.2				58570.2	204501	130325	89054.4			56943.5	110212			114035
624.6280@18.60	Sphingolipids	Ceramides	N-acylsphinganines (dihydroceramides)	Cer	Cer(40:0)	22:0	Cer(18:0/22:0)	Cer_3	C40H81NO3	C40H82NO3	[M+H]+	624.629	623.622	1.5	18.6	17.9503	19.2394	42	4	57.08	5	84.17	93.01	3074600	5368640	6019760	2437340	2371700	3539930	2545690	2576460	3609740	1628260	1199940	1062710	2575460	6100240	4377870	4977850	2316850	1817480	3151410	3411180	2780270	2752200	3771670	3029840	1672800	1875270
508.4737@14.95	Sphingolipids	Ceramides	N-acylsphingosines (ceramides)	Cer	Cer(32:1)	16:0	Cer(16:1/16:0)	Cer_4	C32H63NO3	C32H62NO3	[M-H]-	508.474	509.481	0.4	14.95	14.6404	15.2529	41	4	0	4	81.47	93.77	90381.3	258915	259651	48623	98727.3	212379	215313	210735	463953	64199.2	44307.2	20945	126114	428594	205862	231286	37101.2	52072	136174	177578	151780	63376.1	154905	68766	33740.7	62217
534.4896@15.54	Sphingolipids	Ceramides	N-acylsphingosines (ceramides)	Cer	Cer(34:2)	16:0	Cer(18:2/16:0)	Cer_5	C34H65NO3	C34H64NO3	[M-H]-	534.489	535.496	0.8	15.54	15.2081	15.9426	42	4	0	4	85.55	92.82	320543	587037	890140	332275	249994	477352	437156	362464	705906	213171	214267	129173	343450	1014620	703309	483972	324084	137790	358501	478884	355717	178276	349763	266527	173561	172850
522.4895@15.56	Sphingolipids	Ceramides	N-acylsphingosines (ceramides)	Cer	Cer(33:1)	16:0	Cer(17:1/16:0)	Cer_6	C33H65NO3	C33H64NO3	[M-H]-	522.489	523.496	0.7	15.56	15.2384	15.9	42	4	0	4	81.92	92.98	138669	431825	566836	87682	132074	126993	201492	175393	385975	78423.5	92608.1	35877.9	179876	718641	330152	302488	77982.2	73476.2	222594	256010	104017	79874.7	183007	132789	70541.3	47592.9
538.5194@16.30	Sphingolipids	Ceramides	N-acylsphingosines (ceramides)	Cer	Cer(34:1)	16:0	Cer(18:1/16:0)	Cer_7	C34H67NO3	C34H68NO3	[M+H]+	538.519	537.512	0.1	16.3	15.9003	16.7845	42	3	97.98	6	58.1	77.8	42770300	68348000	74155100	38930400	35503200	49150400	40702600	43446700	62127600	26839200	23814100	20410800	35926000	72238900	52251900	58636300	34454400	26984400	44002000	49104600	43247600	34099800	51278600	49547900	31362100	26863400
586.5169@16.96	Sphingolipids	Ceramides	N-acylsphingosines (ceramides)	Cer	Cer(36:2)	18:1	Cer(18:1/18:1)	Cer_8	C36H69NO3	C36H69NO3Na	[M+Na]+	586.517	563.528	0	16.96	16.391	17.2904	42	3	51.61	1	56.32	75.4	13926500	21063700	21610300	11352700	12744500	15837600	12885100	12992700	18380100	7848160	7039600	5487980	13551200	18121900	15750800	19467800	11045800	7752950	9756940	11066900	10339200	10980900	13405700	12011800	7660850	6890420
550.5211@17.01	Sphingolipids	Ceramides	N-acylsphingosines (ceramides)	Cer	Cer(35:1)	17:0	Cer(18:1/17:0)	Cer_9	C35H69NO3	C35H68NO3	[M-H]-	550.52	551.528	1.1	17.01	16.6683	17.302	42	4	0	2	75.87	91.33	260457	756564	709857	206618	247281	325084	278118	276713	578316	142882	157611	92831.1	229457	680342	533314	521550	196831	152376	541602	500844	543972	287475	529202	357813	183189	214011
564.5367@17.34	Sphingolipids	Ceramides	N-acylsphingosines (ceramides)	Cer	Cer(36:1)	18:0	Cer(18:1/18:0)	Cer_10	C36H71NO3	C36H70NO3	[M-H]-	564.536	565.543	1	17.34	17.1149	17.6381	42	4	96.82	4	82.8	97.15	1437150	2717130	2957290	1191840	1107440	1604910	1054690	1242370	1916240	620374	486988	421204	1232820	2748090	1999310	2269100	929816	715271	1449010	1570110	1367400	1122640	1660250	1330930	1003780	806013
614.5486@17.53	Sphingolipids	Ceramides	N-acylsphingosines (ceramides)	Cer	Cer(38:2)	20:1	Cer(18:1/20:1)	Cer_11	C38H73NO3	C38H73NO3Na	[M+Na]+	614.548	591.559	0.6	17.53	17.1108	17.9044	42	3	98.06	1	66.29	77.49	3386580	6717750	7477880	3184930	3003460	4232730	4157790	4664300	5673470	2069290	1852280	1348450	3498000	6095600	4712020	6176960	2609600	2248490	3032570	3566160	2885620	2781850	4025040	3036330	2082010	2003550
592.5684@17.85	Sphingolipids	Ceramides	N-acylsphingosines (ceramides)	Cer	Cer(38:1)	20:0	Cer(18:1/20:0)	Cer_12	C38H75NO3	C38H74NO3	[M-H]-	592.567	593.575	1.7	17.85	17.6004	18.1853	42	4	0	2	79.42	89.08	195681	461479	385861	172189	184010	252429	214865	193241	308390	58342.1	83619.5	41386.8	203947	380433	258210	261128	105741	124959	166395	202745	166808	149378	252062	174271	132650	103500
620.5976@18.07	Sphingolipids	Ceramides	N-acylsphingosines (ceramides)	Cer	Cer(40:2)	24:1	Cer(16:1/24:1)	Cer_13	C40H77NO3	C40H78NO3	[M+H]+	620.598	619.59	0.1	18.07	17.6276	18.5426	42	3	98.61	4	57.81	77.81	3595440	6368950	7644840	2981640	2900990	3959110	3656820	3856490	5565660	2038080	1801300	1115520	3483640	7907070	5358560	5109710	2549460	2121770	3492740	4111210	3318590	2904240	4061590	3272530	2523340	2008110
634.6139@18.21	Sphingolipids	Ceramides	N-acylsphingosines (ceramides)	Cer	Cer(41:2)	23:1	Cer(18:1/23:1)	Cer_14	C41H79NO3	C41H80NO3	[M+H]+	634.613	633.606	1	18.21	17.6239	18.9794	42	3	75.08	2	61.6	74.77	3196800	5327600	6206750	2311020	2234560	3478870	3117840	2642160	4169300	2112390	1732660	1257180	2573480	6111260	4414920	3816810	2112490	1511200	4361630	3616060	3286160	2189260	4103340	3465930	2187900	2505670
622.6136@18.42	Sphingolipids	Ceramides	N-acylsphingosines (ceramides)	Cer	Cer(40:1)	22:0	Cer(18:1/22:0)	Cer_15	C40H79NO3	C40H80NO3	[M+H]+	622.613	621.606	0.5	18.42	18.1307	19.0052	42	3	99.14	9	65.13	77.76	9466030	16960200	20340300	7978030	7870150	10836700	8754540	7953090	13350000	5380250	5007850	3622780	10033700	21677500	14480400	16259300	7719600	6603360	12013500	13048800	11348700	8379330	11796200	10646300	7714990	6984310
646.6155@18.52	Sphingolipids	Ceramides	N-acylsphingosines (ceramides)	Cer	Cer(42:2)	24:1	Cer(18:1_24:1)	Cer_16	C42H81NO3	C42H80NO3	[M-H]-	646.614	647.622	1.7	18.52	18.1776	19.1579	42	4	99.92	4	84.65	94.3	3080050	5364440	6086050	2469310	2453550	3379940	3131420	3267560	4754320	1903000	1899230	1453270	2966820	6679120	4556170	4317050	2591540	1747720	3738500	4360310	3633080	2245290	3713430	2847190	2366280	2331760
660.6313@18.75	Sphingolipids	Ceramides	N-acylsphingosines (ceramides)	Cer	Cer(43:2)	25:1	Cer(18:1/25:1)	Cer_17	C43H83NO3	C43H82NO3	[M-H]-	660.63	661.637	2	18.75	18.4366	19.1106	30	4	0	2	80.53	88.2		86926.9	143961	41626.7	60223.8	50112	42464.8	44091	106189				29518.7	217766	66156.2	79751.9			106856	138715	138652	71341	90546.6	52111.8	48088.2
658.6110@18.82	Sphingolipids	Ceramides	N-acylsphingosines (ceramides)	Cer	Cer(41:1)	23:0	Cer(18:1/23:0)	Cer_18	C41H81NO3	C41H81NO3Na	[M+Na]+	658.611	635.622	0.2	18.82	18.4278	19.7332	42	3	99.41	5	53.69	77.56	21283100	37342100	39709900	16579800	17303200	23492200	21070700	22887000	35788800	13168300	13183500	10959600	30031300	62955300	42456200	40076000	21810200	16785200	27928200	30476100	25937800	19316800	25372900	19487600	17177900	16398800
650.6449@19.07	Sphingolipids	Ceramides	N-acylsphingosines (ceramides)	Cer	Cer(42:1)	24:0	Cer(18:1/24:0)	Cer_19	C42H83NO3	C42H84NO3	[M+H]+	650.645	649.637	0.5	19.07	18.8147	19.7257	42	3	75.53	8	59.96	76.16	16259200	27289300	34156500	13124200	13287600	17881900	14477800	14199600	21172300	10065200	9337930	7159300	21503100	48766300	34787600	32007900	17515700	12312700	26437800	29268400	24146800	13139400	21431900	16913100	15953600	13841300
674.6471@19.10	Sphingolipids	Ceramides	N-acylsphingosines (ceramides)	Cer	Cer(44:2)	26:1	Cer(18:1_26:1)	Cer_20	C44H85NO3	C44H84NO3	[M-H]-	674.646	675.653	2.1	19.1	18.827	19.453	14	3	0	1	63.07	66.82		56095.7	91363.3	32941.7					82211.1					81737.5						78341	39131	43464.9	75486	36113.3
662.6469@19.40	Sphingolipids	Ceramides	N-acylsphingosines (ceramides)	Cer	Cer(43:1)	25:0	Cer(18:1/25:0)	Cer_21	C43H85NO3	C43H84NO3	[M-H]-	662.646	663.653	1.9	19.4	19.1194	19.7937	21	3	0	2	61.11	67.58	29665.7	69197	63920.2			26026.9			34824.1				70213.3	156425	80927.9	76493			82950.2	107449	65102.8	29071.4	37015.6
300.2898@7.27	Sphingolipids	Sphingoid bases	Sphing-4-enines (Sphingosines)				Sphingosine	Sphingosine	C18H37NO2	C18H38NO2	[M+H]+	300.29	299.282	0.4	7.27	7.07842	7.46446	42	3	99.69	1	63.83	77.74	5065090	7758630	10123000	2760380	2484310	4035500	3530370	3545260	5547990	1914410	1712940	1531600	2872740	6627860	5649600	2649720	1466260	1451820	4569380	5907180	6535020	2471320	4055150	3582160	5261210	5711320
302.3055@7.63	Sphingolipids	Sphingoid bases	Sphinganines				Sphinganine	Sphinganine	C18H39NO2	C18H40NO2	[M+H]+	302.305	301.298	0.3	7.63	7.35352	8.06487	42	3	99.85	1	66.81	78.07	2188770	3670950	4028900	1462970	1390780	1947300	1919350	1503300	2371190	1016610	853390	690539	1962960	4245150	3117620	1916450	1109700	983334	3310810	3481150	3333250	2024780	3449300	2661430	2300960	2368580
274.2740@4.71	Sphingolipids	Sphingoid bases	Sphingoid base homologs and variants				C16 Sphinganine	C16 Sphinganine	C16H35NO2	C16H36NO2	[M+H]+	274.274	273.267	0	4.71	4.40091	5.3449	42	3	97.15	1	54.51	77.58	689507	564487	850751	300808	325164	747071	549549	519260	351994	252289	528345	693693	3093380	395603	333433	88345	427160	143953	377969	293069	325454	117469	423361	229677	212458	182621
693.5577@25.64	Sterol Lipids	Sterols	Steryl esters	Cholesteryl ester	Cholesteryl ester		CE(20:5)	Chol_est_1	C47H74O2	C47H74O2Na	[M+Na]+	693.558	670.569	0.6	25.64	25.0289	26.247	42	3	96.26	2	68.25	77.4	23466700	38300700	37493300	5682210	5531850	7713320	57837000	68251900	81858400	19440300	17785000	13246400	34907400	70443500	51483300	12693600	10080100	8896870	59405100	60149800	55440900	19143900	28247800	21038200	58830000	66054800
669.5578@25.80	Sterol Lipids	Sterols	Steryl esters	Cholesteryl ester	Cholesteryl ester		CE(18:3)	Chol_est_2	C45H74O2	C45H74O2Na	[M+Na]+	669.558	646.569	0.5	25.8	25.2699	26.3738	42	3	0	1	61.65	72.53	1969990	2928080	3587510	666703	757041	918560	4170220	4442060	5374690	972265	1018730	789502	1988020	5645060	3122520	1720960	859691	863822	3114700	3650350	2938040	3446410	4154470	3433050	2679330	2453010
645.5576@25.90	Sterol Lipids	Sterols	Steryl esters	Cholesteryl ester	Cholesteryl ester		CE(16:1)	Chol_est_3	C43H74O2	C43H74O2Na	[M+Na]+	645.558	622.569	0.7	25.9	25.3892	26.3979	42	3	80.12	1	60.93	76.02	1118190	2619370	1989980	412108	758831	681229	2255060	2783510	3322750	278248	162876	427240	1576110	3510170	2008550	1243410	790669	848280	1449450	1519880	2057120	2796310	4173360	2946480	1269060	1562690
719.5733@25.93	Sterol Lipids	Sterols	Steryl esters	Cholesteryl ester	Cholesteryl ester		CE(22:6)	Chol_est_4	C49H76O2	C49H76O2Na	[M+Na]+	719.574	696.585	0.6	25.93	24.9971	26.6493	42	3	98.67	2	70.19	77.57	75461300	125918000	133064000	27837900	28422000	40860000	149728000	169684000	220045000	85554500	79825800	64150300	112786000	221134000	160974000	61992500	43363500	35258600	164299000	171382000	166037000	86282500	110503000	90365200	158952000	163827000
695.5727@25.98	Sterol Lipids	Sterols	Steryl esters	Cholesteryl ester	Cholesteryl ester		CE(20:4)	Chol_est_5	C47H76O2	C47H76O2Na	[M+Na]+	695.574	672.585	1.5	25.98	25.6882	26.6278	42	3	94.34	2	67.88	74.28	45684400	75642900	68130500	11621900	11665700	17282500	124448000	125386000	147138000	28701200	28387600	20639800	45952400	94900800	67330000	19556500	16593200	15143100	79334100	76325700	79850400	38715700	47058200	40286100	75580800	91230600
671.5734@26.20	Sterol Lipids	Sterols	Steryl esters	Cholesteryl ester	Cholesteryl ester		CE(18:2)	Chol_est_6	C45H76O2	C45H76O2Na	[M+Na]+	671.574	648.585	0.5	26.2	25.7605	26.801	42	3	99.41	2	65.92	77.68	7546810	13707400	12640400	4011190	4107790	5671340	14836800	15645100	20243100	4531210	4370120	3287650	8606400	20197000	13498100	7584650	4842930	4609060	11235300	12901300	12334300	14380900	20002100	15130900	8751650	8817530
721.5876@26.29	Sterol Lipids	Sterols	Steryl esters	Cholesteryl ester	Cholesteryl ester		CE(22:5)	Chol_est_7	C49H78O2	C49H78O2Na	[M+Na]+	721.589	698.6	2.5	26.29	26.0446	26.6397	42	3	67.92	2	67.27	69.15	67935900	110392000	109976000	12731500	13155900	18959800	152496000	170143000	224256000	51449500	47864800	36518400	74454500	172609000	118154000	26674500	18670400	16969700	113404000	116734000	117887000	33423800	50306800	40486500	111436000	122282000
647.5723@26.34	Sterol Lipids	Sterols	Steryl esters	Cholesteryl ester	Cholesteryl ester		CE(16:0)	Chol_est_8	C43H76O2	C43H76O2Na	[M+Na]+	647.574	624.585	2.2	26.34	26.0349	26.6794	42	3	74.95	2	66.94	70.44	2802800	4160920	4334580	1644790	1661110	2486480	3762750	5169260	5669140	1156580	994769	948472	3494880	6812700	4354810	3147050	2034680	1650580	3991610	2792110	3361080	5868260	7314720	6238860	1878830	1778730
697.5891@26.37	Sterol Lipids	Sterols	Steryl esters	Cholesteryl ester	Cholesteryl ester		CE(20:3)	Chol_est_9	C47H78O2	C47H78O2Na	[M+Na]+	697.589	674.6	0.4	26.37	25.9412	26.7454	42	3	97.83	2	66.71	77.88	37275100	56926800	55979600	7396760	8013670	11857900	72774100	80086200	98506800	23493400	22733500	16432900	41570400	85949000	58386900	15969400	11393400	9801510	48968200	49644300	51731500	20061200	25114400	21441600	46075900	51675000
747.6045@26.47	Sterol Lipids	Sterols	Steryl esters	Cholesteryl ester	Cholesteryl ester		CE(24:6)	Chol_est_10	C51H80O2	C51H80O2Na	[M+Na]+	747.605	724.616	0.8	26.47	26.0359	26.8147	42	3	99.16	1	62.78	76.77	6757370	9923320	11000600	1793300	1814710	2887270	17267600	20452100	25091000	9894170	8982890	7500340	8709650	16806500	11801200	4458640	2832600	2290400	13592600	16713400	16113900	6504640	8714150	7078040	17964300	18852600
673.5885@26.47	Sterol Lipids	Sterols	Steryl esters	Cholesteryl ester	Cholesteryl ester		CE(18:1)	Chol_est_11	C45H78O2	C45H78O2Na	[M+Na]+	673.589	650.6	1.3	26.47	26.2044	26.8306	42	3	94.08	2	65.57	74.92	30976200	48260200	50746200	15646600	14337000	19867300	57091300	63930900	76509700	20074600	19318000	16192900	36932600	73423900	47847800	26884000	17763200	14156100	37553400	38990700	37956100	45669100	53560600	47047800	28840800	32362100
749.6200@26.74	Sterol Lipids	Sterols	Steryl esters	Cholesteryl ester	Cholesteryl ester		CE(24:5)	Chol_est_12	C51H82O2	C51H82O2Na	[M+Na]+	749.621	726.631	0.9	26.74	26.5174	27.138	42	3	96.78	1	62.07	76.14	6658970	9847480	11334300	1038180	1260450	1664690	14473900	15673700	18587500	5507520	5357860	4084220	6630040	15363900	10260800	2464070	1818280	1560520	11632100	13647800	13276600	3955960	7027960	4847210	12556500	13961200
725.6204@26.78	Sterol Lipids	Sterols	Steryl esters	Cholesteryl ester	Cholesteryl ester		CE(22:3)	Chol_est_13	C49H82O2	C49H82O2Na	[M+Na]+	725.621	702.631	0.4	26.78	26.6158	27.1214	42	3	96.28	1	61.36	77.59	3259230	5398010	5802320	524008	632756	1036220	8243450	9949960	11767800	2795340	2688830	2224770	3231050	7776810	4866860	1030820	761846	658337	4813410	5272460	5137760	1386280	2097420	1571900	5632420	6174040
753.6505@27.11	Sterol Lipids	Sterols	Steryl esters	Cholesteryl ester	Cholesteryl ester		CE(24:3)	Chol_est_14	C51H86O2	C51H86O2Na	[M+Na]+	753.652	730.663	2	27.11	26.5546	27.4828	42	3	49.52	1	61.2	69.49	2106180	2942550	2817190	243394	232556	400139	4962800	5500690	6709450	1682920	1608440	1230780	1555150	3410180	2605870	531339	400724	327327	3129060	3240650	3180750	730366	1189080	784501	3939840	4722440
757.6834@27.43	Sterol Lipids	Sterols	Steryl esters	Cholesteryl ester	Cholesteryl ester		CE(24:1)	Chol_est_15	C51H90O2	C51H90O2Na	[M+Na]+	757.683	734.694	0.1	27.43	26.9491	27.766	42	3	0	1	60.64	73.01	361871	613283	673784	120555	43477.1	79953.9	1370370	1536460	1948740	334840	324798	389249	457974	1060620	684953	108466	74746.1	72375	485824	690139	495432	108240	291327	158394	738712	822327
892.7387@25.40	Glycerolipids	Triradylglycerols	Triacylglycerols	TG	TG(54:8)	16:1,22:6	TG(16:1_16:1_22:6)	TG_1	C57H94O6	C57H98NO6	[M+NH4]+	892.739	874.705	0.2	25.4	24.825	26.0169	42	3	93.48	3	71.56	78.15	636262	1168810	989814	514396	323483	420625	1313690	1567620	1990200	744959	661892	431216	552320	1089560	694689	550815	309893	211429	3011210	2743910	2633600	1463380	2034080	1611670	2901900	2761320
868.7386@25.48	Glycerolipids	Triradylglycerols	Triacylglycerols	TG	TG(52:6)	14:0,16:0,22:6	TG(14:0_16:0_22:6)	TG_2	C55H94O6	C55H98NO6	[M+NH4]+	868.739	850.705	0.4	25.48	24.576	25.9716	42	3	98.8	6	69.77	78.15	2313910	3809350	3580230	1550980	1364350	1641910	4463040	4932900	5786130	2409310	2199810	1846380	1978090	4298310	2920830	2128790	1080700	949174	9265120	8446960	8372270	3839240	5561750	4443710	8065280	8446580
820.7374@25.61	Glycerolipids	Triradylglycerols	Triacylglycerols	TG	TG(48:2)	16:0,16:1	TG(16:0_16:1_16:1)	TG_3	C51H94O6	C51H98NO6	[M+NH4]+	820.739	802.705	1.8	25.61	24.6252	26.1481	42	3	75.59	11	74.7	72.46	9042420	12684900	11946300	6903990	6011340	6862510	11318000	12652900	14852700	7616530	6813720	7565360	7352590	14781200	10275300	8478370	5276510	4448950	15958600	13203700	12868700	9203170	11009100	8462420	14333800	12445100
796.7383@25.74	Glycerolipids	Triradylglycerols	Triacylglycerols	TG	TG(46:0)	14:0,16:0	TG(14:0_16:0_16:0)	TG_4	C49H94O6	C49H98NO6	[M+NH4]+	796.739	778.705	0.7	25.74	25.3381	26.1905	42	3	99.72	6	75.66	77.79	12530200	16838000	18450000	9283550	7283540	11844800	14641500	13678400	15707200	10101800	11037200	13842300	11713500	18678400	16965200	12042100	8445260	8518490	17725100	13908000	15230400	11560900	11481800	10273000	14732700	15711300
966.7538@25.76	Glycerolipids	Triradylglycerols	Triacylglycerols	TG	TG(60:13)	16:1,22:6	TG(16:1_22:6_22:6)	TG_5	C63H96O6	C63H100NO6	[M+NH4]+	966.755	948.721	0.8	25.76	25.4064	26.0861	38	3	92.83	5	67.87	76.76	179900	234874	154205	70083.3	99196.9	93540.4	562104	540779	854632		223578	105087		434065	234994	63401.5			2645890	2682500	2760060	1136510	1785150	1400820	2971350	3053210
923.7093@25.81	Glycerolipids	Triradylglycerols	Triacylglycerols	TG	TG(56:9)	10:2,20:3	TG(10:2_20:3_26:4)	TG_6	C59H96O6	C59H96O6Na	[M+Na]+	923.71	900.721	0.7	25.81	25.1132	26.2825	42	3	79.57	3	53.13	75.66	799513	1690940	1531280	238843	114719	497780	2973990	3016630	3843510	977552	834022	691922	632874	1675020	988460	404068	237089	234167	6056820	5790350	5985490	2337710	2953710	2385390	5933250	6853370
942.7537@25.82	Glycerolipids	Triradylglycerols	Triacylglycerols	TG	TG(58:11)	14:0,22:5,22:6	TG(14:0/22:5/22:6)	TG_7	C61H96O6	C61H100NO6	[M+NH4]+	942.755	924.721	0.9	25.82	25.1324	26.1946	42	3	93.4	7	64.11	76.23	1719120	3105270	3394250	757846	898232	1222930	5372000	5345160	7077630	1775470	1810140	1443370	1223800	2507490	2135550	888574	447642	318445	14572100	14094200	15112500	5669540	8216990	6812080	15077300	17158600
894.7540@25.83	Glycerolipids	Triradylglycerols	Triacylglycerols	TG	TG(54:7)	16:0,16:1,22:6	TG(16:0_16:1_22:6)	TG_8	C57H96O6	C57H100NO6	[M+NH4]+	894.755	876.721	0.6	25.83	25.0558	26.2463	42	3	73.3	13	73.04	76.5	14199500	21875600	21149200	8211200	8400500	12459200	25188200	29123700	35394200	15788300	15258100	11391100	12906700	23826400	17034700	11291000	6570860	4815880	61348800	57452300	60478200	29029000	40073800	31401900	57620900	59888900
851.7119@25.84	Glycerolipids	Triradylglycerols	Triacylglycerols	TG	TG(50:3)	16:1,18:1	TG(16:1_16:1_18:1)	TG_9	C53H96O6	C53H96O6Na	[M+Na]+	851.71	828.721	2.3	25.84	25.0561	26.5467	42	3	0	18	58.41	65.92	118237000	27797700	25876200	114678000	88032700	17075500	26131500	30125800	36268700	124858000	15323100	14536500	17411700	33882400	23324900	129995000	9899720	92871700	37950600	35595800	37382800	22771000	30479000	113185000	37672500	37070500
920.7683@25.99	Glycerolipids	Triradylglycerols	Triacylglycerols	TG	TG(56:8)	16:1,18:1,22:6	TG(16:1_18:1_22:6)	TG_10	C59H98O6	C59H102NO6	[M+NH4]+	920.77	902.736	2.1	25.99	25.2795	26.4239	42	3	82.39	16	72.5	71.62	13893100	22786000	20295000	7991480	7554270	10506300	33018300	33721200	43237800	15587600	14125200	10715100	10038000	22329300	15494200	8940490	6080380	4373100	82371300	81908700	80182800	33260000	46997200	38111600	90225500	89288100
810.7523@26.01	Glycerolipids	Triradylglycerols	Triacylglycerols	TG	TG(47:0)	15:0,16:0	TG(15:0_16:0_16:0)	TG_11	C50H96O6	C50H100NO6	[M+NH4]+	810.755	792.721	2.8	26.01	25.1195	26.3592	42	3	58.77	6	73.91	68.4	11714400	17043600	11577000	7002340	7956300	9993210	14259600	14320300	15850300	8114130	7066130	8013800	9950520	16596300	14254500	8812140	6133250	5017710	17669900	15576600	17854300	9849750	9980380	9838090	15432800	13725200
968.7693@26.03	Glycerolipids	Triradylglycerols	Triacylglycerols	TG	TG(60:12)	16:1,22:5,22:6	TG(16:1_22:5_22:6)	TG_12	C63H98O6	C63H102NO6	[M+NH4]+	968.77	950.736	1	26.03	25.4505	26.3925	42	3	99.58	14	70.18	76.61	4453690	8211740	7593670	2801690	2435130	3871810	10365100	12067600	17249400	6459540	6530230	4832260	3335790	7075190	4890470	2937880	2219850	1274120	47183800	45691400	44506100	17285200	24693900	19861900	50466200	47986600
944.7683@26.05	Glycerolipids	Triradylglycerols	Triacylglycerols	TG	TG(58:10)	16:0,20:4,22:6	TG(16:0_20:4_22:6)	TG_13	C61H98O6	C61H102NO6	[M+NH4]+	944.77	926.736	2	26.05	25.424	26.4225	42	3	84.07	9	68.44	71.72	8185640	13828700	10777400	3358860	3141440	5255360	22785000	23423000	28548300	6299390	6247120	4215460	5087700	10652600	7826510	3298190	2513730	2204150	59717800	53755600	54589500	16112600	23318000	17439000	62142300	67402900
913.7247@26.07	Glycerolipids	Triradylglycerols	Triacylglycerols	TG	TG(55:7)	16:0,17:1,22:6	TG(16:0_17:1_22:6)	TG_14	C58H98O6	C58H98O6Na	[M+Na]+	913.726	890.736	0.9	26.07	25.4203	26.4597	42	3	96.62	5	56.91	76.01	1855690	2469470	2227340	1232110	884540	1444730	3029320	3865830	4668850	2262810	2039310	1487220	1492100	2858360	1797860	1404610	925100	625650	8519770	8752810	8056150	4077530	5578520	4482610	8639510	7952040
901.7229@26.10	Glycerolipids	Triradylglycerols	Triacylglycerols	TG	TG(54:6)	16:0,22:6	TG(16:0_16:0_22:6)	TG_15	C57H98O6	C57H98O6Na	[M+Na]+	901.726	878.736	2.9	26.1	25.2886	26.6472	42	3	51.16	9	59.48	66.98	18323500	29541400	26524900	11739900	10258000	15029100	36694500	41704200	49841200	19951700	18497200	13397100	20006200	32615100	23708200	13549800	8630430	6910740	84343900	79285700	77186500	32987400	45853500	36059100	79173900	80825100
860.7696@26.11	Glycerolipids	Triradylglycerols	Triacylglycerols	TG	TG(51:3)	16:1,17:1,18:1	TG(16:1_17:1_18:1)	TG_16	C54H98O6	C54H102NO6	[M+NH4]+	860.77	842.736	0.7	26.11	25.3312	26.563	42	3	98.29	6	71.16	77.52	4390510	7875610	6314970	2303320	3081960	4663210	6272900	8310860	9685070	3694680	3852840	3252420	4676490	7489800	6222990	3436440	1990290	1475250	13630500	11939000	13221500	5869000	9852060	6775670	12634600	11861500
872.7681@26.13	Glycerolipids	Triradylglycerols	Triacylglycerols	TG	TG(52:4)	16:0,20:4	TG(16:0_16:0_20:4)	TG_17	C55H98O6	C55H102NO6	[M+NH4]+	872.77	854.736	2.5	26.13	25.3047	26.5913	42	3	61.6	10	70.72	69.24	16213200	26873700	23501100	8589310	7837220	11874000	33135600	34904800	45567900	12248900	11855300	7863640	14420600	27797300	20622500	10577900	5323010	4735310	61393000	55248000	55702000	18630400	28276000	22773800	58516300	59120100
853.7249@26.13	Glycerolipids	Triradylglycerols	Triacylglycerols	TG	TG(50:2)	16:0,16:1,18:1	TG(16:0_16:1_18:1)	TG_18	C53H98O6	C53H98O6Na	[M+Na]+	853.726	830.736	0.7	26.13	25.2278	26.8184	42	3	99.15	7	61.34	76.92	30067200	47321200	42653800	24349000	22600900	30602000	45217700	55008000	63791700	34439200	29573700	27386100	35831300	62102900	48293500	33751900	19243500	15313700	67765700	69675100	63977700	40651200	52937500	40552400	62232200	63099000
994.7849@26.21	Glycerolipids	Triradylglycerols	Triacylglycerols	TG	TG(62:13)	18:2,22:5,22:6	TG(18:2_22:5_22:6)	TG_19	C65H100O6	C65H104NO6	[M+NH4]+	994.786	976.752	0.9	26.21	25.7148	26.5184	42	3	96.51	16	69.76	76.54	2281720	3598030	3106270	1023890	910057	1388710	5472680	5812580	7443930	2445320	2518600	1577150	1080300	2990800	1748480	1116580	695483	664759	33926800	31659800	30373800	9915540	15211800	12705200	40259200	40214900
824.7685@26.26	Glycerolipids	Triradylglycerols	Triacylglycerols	TG	TG(48:0)	16:0	TG(16:0/16:0/16:0)	TG_20	C51H98O6	C51H102NO6	[M+NH4]+	824.77	806.736	2	26.26	25.959	26.9928	42	3	82.18	20	79.21	72.2	44743600	69606100	69085600	25760500	32392700	37602200	66990800	79802700	99537700	38379300	33727000	31910000	52413600	112199000	77626600	49440300	30175500	22095300	99392800	79054800	83655500	38750000	56355000	42909100	74280700	66470400
951.7386@26.27	Glycerolipids	Triradylglycerols	Triacylglycerols	TG	TG(58:9)	18:1,18:2,22:6	TG(18:1_18:2_22:6)	TG_21	C61H100O6	C61H100O6Na	[M+Na]+	951.741	928.752	2.8	26.27	25.682	26.6955	42	3	67.51	6	57.16	68.09	8176510	11633800	10168800	3144600	3084810	4539270	20929300	20336600	25394400	5894850	5613250	3597130	5008950	11090700	6693010	3508650	2558400	2078890	47443200	43995500	45442100	13578900	20006200	14766800	50269800	52532900
970.7830@26.27	Glycerolipids	Triradylglycerols	Triacylglycerols	TG	TG(60:11)	16:0,22:5,22:6	TG(16:0_22:5_22:6)	TG_22	C63H100O6	C63H104NO6	[M+NH4]+	970.786	952.752	2.9	26.27	25.6019	26.5872	42	3	59.97	10	72.18	68.18	16153700	25746600	24172700	8084430	8254380	10262100	35892100	42127500	56664000	17011500	16132700	11039000	9794280	23195400	15845900	8693010	5558040	5196200	150259000	142726000	139284000	39921200	63648300	48801900	153972000	153801000
874.7835@26.28	Glycerolipids	Triradylglycerols	Triacylglycerols	TG	TG(52:3)	16:0,18:1,18:2	TG(16:0_18:1_18:2)	TG_23	C55H100O6	C55H104NO6	[M+NH4]+	874.786	856.752	2.6	26.28	25.6267	27.0027	42	3	66.6	9	76.64	69.27	66365300	103372000	100623000	39178500	35983200	52499900	110562000	120543000	166053000	59838600	55659700	43564800	65361600	143013000	98581900	56849200	29987700	21972400	226126000	213648000	212672000	91982600	145206000	118665000	211879000	212599000
934.7850@26.29	Glycerolipids	Triradylglycerols	Triacylglycerols	TG	TG(57:8)	17:1,18:1,22:6	TG(17:1_18:1_22:6)	TG_24	C60H100O6	C60H104NO6	[M+NH4]+	934.786	916.752	0.9	26.29	25.6342	26.5182	42	3	89.24	10	74.46	76.64	1905510	2653790	2225230	1017450	867100	1237220	3804640	4214830	4934580	1954700	1655950	1198680	982110	2846840	1660850	1063640	646851	468772	13833000	11477200	12443600	4459620	7057030	5379100	14974200	13948600
915.7392@26.30	Glycerolipids	Triradylglycerols	Triacylglycerols	TG	TG(55:6)	15:0,18:1,22:5	TG(15:0_18:1_22:5)	TG_25	C58H100O6	C58H100O6Na	[M+Na]+	915.741	892.752	2.2	26.3	25.7602	26.6811	42	3	73.85	15	56.44	70.03	7993250	13715000	12754600	2535820	2962190	5349730	18514100	20845700	28935600	7393140	6834790	5044630	4796910	15670700	9989290	4072550	1779110	1322240	54655700	51993400	52030000	17569100	27660900	19112700	50484700	52363800
862.7842@26.32	Glycerolipids	Triradylglycerols	Triacylglycerols	TG	TG(51:2)	16:0,17:1,18:1	TG(16:0_17:1_18:1)	TG_26	C54H100O6	C54H104NO6	[M+NH4]+	862.786	844.752	1.9	26.32	25.7206	27.0301	42	3	87.57	15	75.78	72.77	26043300	37962800	37342900	17577000	16443000	21376100	38321600	43560400	59408900	25281700	22876600	20362900	27227900	53355600	36415700	24424700	14934600	11627100	69967500	67777100	66055500	37798800	51702800	39429200	62379000	58898200
927.7401@26.33	Glycerolipids	Triradylglycerols	Triacylglycerols	TG	TG(56:7)	16:0,18:1,22:6	TG(16:0_18:1_22:6)	TG_27	C59H100O6	C59H100O6Na	[M+Na]+	927.741	904.752	1.1	26.33	25.625	26.8963	42	3	98.39	6	59.48	75.36	23978800	34726900	33176800	13843700	14365300	18384800	43679400	54280600	67906100	27293300	26131100	19917500	18823200	40251700	26988000	18181900	11099500	8633900	126753000	122427000	119682000	52845500	76996000	60148900	124861000	125289000
1044.7995@26.36	Glycerolipids	Triradylglycerols	Triacylglycerols	TG	TG(66:16)	22:5,22:6	TG(22:5_22:5_22:6)	TG_28	C69H102O6	C69H106NO6	[M+NH4]+	1044.8	1026.77	1.9	26.36	25.9493	26.6387	32	3	0	14	69.99	67.83	182511	445216	592172				424154	596668	943085		239038			355533					11478900	10494600	9740720	2630910	4172850	3120430	12456000	14229500
1020.7992@26.37	Glycerolipids	Triradylglycerols	Triacylglycerols	TG	TG(64:14)	20:3,22:5,22:6	TG(20:3_22:5_22:6)	TG_29	C67H102O6	C67H106NO6	[M+NH4]+	1020.8	1002.77	2.2	26.37	25.8177	26.687	39	3	55.42	17	68.46	69.53	930834	1991630	1776700	104239	249276	242872	3086280	2899280	4769420	94075.7	236326	90069.9	82765.3	294612	167645				23003000	20434100	22745500	4221610	6397340	5377070	30781300	31551800
1001.7544@26.38	Glycerolipids	Triradylglycerols	Triacylglycerols	TG	TG(62:12)	18:1,22:5,22:6	TG(18:1_22:5_22:6)	TG_30	C65H102O6	C65H102O6Na	[M+Na]+	1001.76	978.768	2.4	26.38	25.9106	26.8357	42	3	72.32	7	63.14	69.5	2619520	3061520	4029710	948931	1173070	1633100	4752990	6501810	7093550	2801030	3066380	2022970	1017870	2228090	1501680	972179	763708	687110	25888700	26192300	25993400	10056200	13022900	10898700	33068000	31875400
984.8001@26.41	Glycerolipids	Triradylglycerols	Triacylglycerols	TG	TG(61:11)	17:0,22:5,22:6	TG(17:0_22:5_22:6)	TG_31	C64H102O6	C64H106NO6	[M+NH4]+	984.802	966.768	1.4	26.41	25.8108	26.6454	40	3	86.02	11	71.57	74.28	1299480	1630500	1663880	168050	374632	444759	2118200	2094040	3466380	816956	824021	587519	262780	1063840	537923		30793.3	0	9378020	8518000	8146630	2434910	3747000	2785000	10706200	10721300
936.7995@26.44	Glycerolipids	Triradylglycerols	Triacylglycerols	TG	TG(57:7)	17:0,18:1,22:6	TG(17:0_18:1_22:6)	TG_32	C60H102O6	C60H106NO6	[M+NH4]+	936.802	918.768	2.1	26.44	25.9545	26.7039	42	3	82.32	10	71.45	71.44	5892050	9829840	9773560	3241940	3202420	4037690	12091400	12446700	16848400	6497200	6173630	4555660	4102330	8728060	5142270	3556130	2029700	1528570	37254600	34145600	36421000	13469000	20691700	14971200	38960400	38028700
888.8005@26.46	Glycerolipids	Triradylglycerols	Triacylglycerols	TG	TG(53:3)	17:1,18:1	TG(17:1_18:1_18:1)	TG_33	C56H102O6	C56H106NO6	[M+NH4]+	888.802	870.768	1.1	26.46	25.8854	26.8758	42	3	98.47	15	73.13	76.28	17686200	24878300	24964900	10860700	9630620	12028700	25681100	28132100	36889300	15032800	14303600	13018600	14308900	31340100	20337300	13438000	7400590	5518810	49731600	47696000	48781800	26061700	34677900	27903400	52734700	50881900
905.7544@26.47	Glycerolipids	Triradylglycerols	Triacylglycerols	TG	TG(54:4)	18:0,18:1,18:3	TG(18:0_18:1_18:3)	TG_34	C57H102O6	C57H102O6Na	[M+Na]+	905.757	882.768	2.7	26.47	25.8439	27.0844	42	3	68.5	8	63.82	68.58	31059700	41203800	39016600	15552400	13653200	19747000	54966700	56731300	67051200	24581800	21525800	18297300	26483900	44089500	29158000	17773000	12067500	8304650	88090900	84825700	89383900	35549100	43402900	38652800	92915700	92027600
876.7991@26.48	Glycerolipids	Triradylglycerols	Triacylglycerols	TG	TG(52:2)	16:0,18:1	TG(16:0_18:1_18:1)	TG_35	C55H102O6	C55H106NO6	[M+NH4]+	876.802	858.768	2.8	26.48	25.8454	27.4532	42	3	65.3	11	80.76	69.1	125715000	192238000	198088000	86058400	65054500	99773500	193335000	202277000	267004000	122855000	109351000	91202100	110984000	261084000	174845000	120230000	56841400	39393200	407288000	400657000	393775000	174904000	274288000	226256000	391209000	356612000
1046.8146@26.50	Glycerolipids	Triradylglycerols	Triacylglycerols	TG	TG(66:15)	22:4,22:5,22:6	TG(22:4_22:5_22:6)	TG_36	C69H104O6	C69H108NO6	[M+NH4]+	1046.82	1028.78	2.5	26.5	25.9368	26.789	37	3	65.84	12	69.83	69.37	858973	1331060	910703		118885	293936	1435500	1581480	1769290	314613	320718	104244		209197	96645.6				17447300	16653300	15826700	4022680	5693700	3874970	19122700	22085700
864.7992@26.54	Glycerolipids	Triradylglycerols	Triacylglycerols	TG	TG(51:1)	16:0,17:0,18:1	TG(16:0_17:0_18:1)	TG_37	C54H102O6	C54H106NO6	[M+NH4]+	864.802	846.768	2.6	26.54	26.0517	27.526	42	3	61.04	13	75.01	68.91	26984400	42600300	44648100	17482500	18450200	22168100	41291600	47084600	61401800	26488400	24307900	22157000	32310400	64456300	40468100	25888100	14218400	10596000	70718100	69459400	69135300	29550900	43700300	35980100	66840800	59430100
1022.8144@26.54	Glycerolipids	Triradylglycerols	Triacylglycerols	TG	TG(64:13)	20:3,22:5	TG(20:3_22:5_22:5)	TG_38	C67H104O6	C67H108NO6	[M+NH4]+	1022.82	1004.78	2.7	26.54	26.0031	26.8512	42	3	63.34	19	67.1	68.6	2134850	3102460	2676590	465159	794056	371950	5355810	4505660	5173410	1136490	1274120	905158	201166	976041	312074	152154	173987	68645.3	34371800	33434600	33539700	8300350	12335900	9012620	43497500	47312600
1003.7696@26.56	Glycerolipids	Triradylglycerols	Triacylglycerols	TG	TG(62:11)	20:3,22:5	TG(20:3_20:3_22:5)	TG_39	C65H104O6	C65H104O6Na	[M+Na]+	1003.77	980.783	2.9	26.56	26.0186	26.9558	42	3	58.31	7	59.88	67.51	4366330	6582480	6696460	1759630	1850920	2767240	10208000	10336400	12763000	4971400	5134380	3563660	1897240	4055810	2394120	1491100	1193490	762180	39765100	38866800	41020400	12201500	16877200	14449000	48540800	45972600
986.8152@26.56	Glycerolipids	Triradylglycerols	Triacylglycerols	TG	TG(61:10)	17:0,22:5	TG(17:0_22:5_22:5)	TG_40	C64H104O6	C64H108NO6	[M+NH4]+	986.817	968.783	2	26.56	26.1377	26.8539	42	3	72.28	10	67.16	71.26	1565100	1808770	2015620	356318	391115	889034	3599160	3520420	3823210	1199560	905384	736005	711509	1457440	693708	150551	97722.2	571744	12865800	12629000	13925800	2683420	4449930	3808310	15759400	14540200
938.8145@26.59	Glycerolipids	Triradylglycerols	Triacylglycerols	TG	TG(57:6)	17:0,18:1,22:5	TG(17:0_18:1_22:5)	TG_41	C60H104O6	C60H108NO6	[M+NH4]+	938.817	920.783	2.9	26.59	26.2091	26.8913	42	3	59.44	9	72.27	68.2	11496100	17096900	16876600	5669360	5839080	7647500	20340100	23782100	31202100	11448200	11487000	8051390	7299390	15148900	9372110	5739120	3388890	3091750	62718700	61563700	59678600	18745900	30067800	23411600	64942300	66143200
962.8151@26.60	Glycerolipids	Triradylglycerols	Triacylglycerols	TG	TG(59:8)	16:0,21:3,22:5	TG(16:0_21:3_22:5)	TG_42	C62H104O6	C62H108NO6	[M+NH4]+	962.817	944.783	2.2	26.6	26.2235	26.867	42	3	86.94	7	65.51	71.13	3482380	5357160	5054350	1563920	1488020	1843680	8330960	8880130	10393500	3599330	3238860	2059890	1828700	4040370	2495200	1087390	649298	523587	25412700	26145700	25180600	7244420	11879300	9298200	29033800	31762800
902.8151@26.61	Glycerolipids	Triradylglycerols	Triacylglycerols	TG	TG(54:3)	18:1	TG(18:1_18:1_18:1)	TG_43	C57H104O6	C57H108NO6	[M+NH4]+	902.817	884.783	2.3	26.61	25.6591	27.5733	42	3	75.96	23	80.52	71	116784000	166939000	177599000	74436100	30349900	85988600	144713000	158271000	196324000	117597000	89828800	48563900	74249900	222319000	157384000	82930200	23797200	18922700	370318000	343825000	342001000	120737000	227767000	188341000	347721000	325737000
852.8012@26.62	Glycerolipids	Triradylglycerols	Triacylglycerols	TG	TG(50:0)	16:0,18:0	TG(16:0_16:0_18:0)	TG_44	C53H102O6	C53H106NO6	[M+NH4]+	852.802	834.768	0.4	26.62	26.4088	27.6078	42	3	98.32	13	77.52	78.49	33575200	55338700	60124600	20633300	21419400	30545100	53739600	62288100	76672000	32612400	30979800	27416000	41932600	87817600	62173400	30263300	15120000	14039500	96391700	89110100	86827700	23721800	47042700	35306800	68892200	71767400
890.8159@26.65	Glycerolipids	Triradylglycerols	Triacylglycerols	TG	TG(53:2)	16:0,18:1,19:1	TG(16:0_18:1_19:1)	TG_45	C56H104O6	C56H108NO6	[M+NH4]+	890.817	872.783	1.4	26.65	26.2417	27.6503	42	3	90.26	11	71.3	74.74	18617500	27255700	30494300	12078500	12035400	15753700	29568400	35359900	44612100	20018300	20019600	15696400	18621100	41254800	26579900	15834400	8451790	6042990	61913600	59713200	61514200	26072400	43482700	29680000	63595700	58034000
850.7860@26.65	Glycerolipids	Triradylglycerols	Triacylglycerols	TG	TG(50:1)	16:0,18:1	TG(16:0_16:0_18:1)	TG_46	C53H100O6	C53H104NO6	[M+NH4]+	850.786	832.752	0.2	26.65	26.5271	27.5959	35	3	95.31	9	79.77	78.67	4629180	5510000	6419590	1876130		3104620	5071270	1573740	8216570	2994970	4947920		3500660		6372420	2746000		1384820	18172400	10743300	12573200		7550750	6142320	2008980	7631300
914.8153@26.67	Glycerolipids	Triradylglycerols	Triacylglycerols	TG	TG(55:4)	16:0,18:1,21:3	TG(16:0_18:1_21:3)	TG_47	C58H104O6	C58H108NO6	[M+NH4]+	914.817	896.783	2	26.67	26.2526	27.0815	42	3	81.87	8	68.22	71.5	7726110	10893300	10760500	3703530	3657550	4234820	14318000	14959200	18826200	5912350	5928570	3496950	4636440	11572500	7471610	3434810	1767770	1577630	30193700	30745200	32397900	8760520	15642300	10925600	34028500	34041200
1029.7864@26.68	Glycerolipids	Triradylglycerols	Triacylglycerols	TG	TG(64:12)	20:2,20:3	TG(20:2_20:3_24:7)	TG_48	C67H106O6	C67H106O6Na	[M+Na]+	1029.79	1006.8	1.7	26.68	26.2645	27.0164	42	3	79.61	4	57.6	72.25	883041	1113200	1265730	252903	208942	487359	1892070	2427140	2514610	942492	1073200	478780	158499	677623	369029	119928	149477	59315.4	10842300	10895500	11096600	3692900	5273840	4120320	14172800	14767000
864.8022@26.70	Glycerolipids	Triradylglycerols	Triacylglycerols	TG	TG(51:1)	16:0,17:0,18:1	TG(16:0_17:0_18:1)	TG_49	C54H102O6	C54H106NO6	[M+NH4]+	864.802	846.768	0.8	26.7	26.6574	27.6814	42	3	0	6	75.02	72.39	8945190	9636100	8963780	8057410	7821350	7544920	10158600	8888780	9119520	9374940	9248570	6981920	7874890	8554310	9873540	7987870	6144110	8628370	11715400	12013300	12552900	8960850	10050700	9509600	10991100	11020000
878.8168@26.72	Glycerolipids	Triradylglycerols	Triacylglycerols	TG	TG(52:1)	16:0,18:0,18:1	TG(16:0_18:0_18:1)	TG_50	C55H104O6	C55H108NO6	[M+NH4]+	878.817	860.783	0.4	26.72	26.5335	27.7035	42	3	99.54	13	77.45	78.47	71951900	109254000	117237000	34284100	39584200	59862100	107503000	147999000	169926000	76141800	73981800	60668400	76050200	176203000	113493000	65216500	31377700	24484400	230334000	240481000	228561000	79492000	129112000	95161400	220143000	215179000
964.8307@26.72	Glycerolipids	Triradylglycerols	Triacylglycerols	TG	TG(59:7)	18:1,19:1,22:5	TG(18:1_19:1_22:5)	TG_51	C62H106O6	C62H110NO6	[M+NH4]+	964.833	946.799	2.1	26.72	26.4111	26.9989	42	3	71.29	7	67.06	70.53	4201420	6998370	6646650	1983030	1563610	2744570	8477570	10339000	11756600	4039180	4430390	2898840	2192200	5023370	3715990	1395380	809828	990923	29549400	27398800	28863000	8132390	13526100	9886420	31951600	33701400
988.8306@26.74	Glycerolipids	Triradylglycerols	Triacylglycerols	TG	TG(61:9)	18:1,22:5,21:3	TG(18:1_22:5_21:3)	TG_52	C64H106O6	C64H110NO6	[M+NH4]+	988.833	970.799	2.2	26.74	26.4053	26.9983	42	3	72.32	9	67.66	70.52	1323370	2333340	2044020	315195	506749	634556	3422110	4448200	3978190	843299	1064800	669505	377239	995529	586759	282246	267895	242875	14677300	13065800	13632400	2910790	5120170	3553830	15349900	16808700
866.8168@26.80	Glycerolipids	Triradylglycerols	Triacylglycerols	TG	TG(51:0)	16:0,17:0,18:0	TG(16:0_17:0_18:0)	TG_53	C54H104O6	C54H108NO6	[M+NH4]+	866.817	848.783	0.4	26.8	26.5791	27.7712	42	3	99.22	11	69.91	78.09	5560480	9383670	10577700	1523940	3738220	4062080	8667300	12527400	10985100	3059350	5675350	4252350	6254280	15156400	9256620	3707750	2566580	2752580	14191800	13661100	15095900	3714740	8197490	4284080	13366100	9891290
904.8317@26.80	Glycerolipids	Triradylglycerols	Triacylglycerols	TG	TG(54:2)	18:0,18:1	TG(18:0_18:1_18:1)	TG_54	C57H106O6	C57H110NO6	[M+NH4]+	904.833	886.799	1.2	26.8	25.8342	27.7654	42	3	93.11	16	77.34	75.81	62721900	99862200	112034000	38330800	29901500	49507900	105751000	127809000	142825000	68955800	66805700	50786300	61576100	156098000	103960000	54237400	26230600	20967600	231741000	230399000	215136000	81227100	138853000	102493000	239840000	216582000
1050.8457@26.81	Glycerolipids	Triradylglycerols	Triacylglycerols	TG	TG(66:13)	22:4,22:5	TG(22:4_22:4_22:5)	TG_55	C69H108O6	C69H112NO6	[M+NH4]+	1050.85	1032.81	2.6	26.81	26.2758	27.114	39	3	56.63	14	67.92	68.51	721047	1277380	1004620	168977	129404	286199	1658500	1615940	2265050	465914	324046	111331		263553	170472		45443.9		13103700	12496400	13296800	2900740	4621210	3576160	16264000	16839800
921.7868@26.83	Glycerolipids	Triradylglycerols	Triacylglycerols	TG	TG(55:3)	18:1	TG(18:1_18:1_19:1)	TG_56	C58H106O6	C58H106O6Na	[M+Na]+	921.788	898.799	1.5	26.83	26.3751	27.6676	42	3	81.93	5	55.61	73.11	2045920	3535240	4054280	1559360	1591450	2124360	3936180	5577770	6245080	2403680	2918030	2334370	2415560	5021960	3098800	1687840	1290250	982437	8423450	8213930	8422900	3641380	5714090	3864310	9644340	8195200
1031.8019@26.85	Glycerolipids	Triradylglycerols	Triacylglycerols	TG	TG(64:11)	20:2,22:3,22:6	TG(20:2_22:3_22:6)	TG_57	C67H108O6	C67H108O6Na	[M+Na]+	1031.8	1008.81	1.9	26.85	26.4725	27.2784	42	3	75.71	5	57.38	71.2	1016470	1835610	1730090	325418	289092	579677	1996010	2752880	2473560	788169	1059010	813447	306747	811112	547419	176864	204770	165727	12746200	12103700	11781900	3726570	5928850	3880890	13593100	13425100
892.8317@26.86	Glycerolipids	Triradylglycerols	Triacylglycerols	TG	TG(53:1)	17:0,18:0,18:1	TG(17:0_18:0_18:1)	TG_58	C56H106O6	C56H110NO6	[M+NH4]+	892.833	874.799	1.2	26.86	26.4466	27.8273	42	3	89.51	4	69.37	75.17	5044360	9439050	10749100	3214080	3258230	5278600	10416300	11806100	13492900	5749360	5642770	5006850	6113380	14129700	9423190	4507090	2683270	2509050	21272300	21284900	20436400	5995760	11640400	7942290	21254400	19799500
966.8467@26.86	Glycerolipids	Triradylglycerols	Triacylglycerols	TG	TG(59:6)	18:1,19:1,22:4	TG(18:1_19:1_22:4)	TG_59	C62H108O6	C62H112NO6	[M+NH4]+	966.848	948.815	1.8	26.86	26.5961	27.1268	42	3	78.71	6	67.09	72.35	2601560	3813090	3715840	964770	885602	1157000	5299650	5574200	5742650	1887260	1956420	1379300	1134830	2346950	1747640	876220	634132	400670	14223300	13572800	14464100	3414770	5696050	4427500	17233300	16205500
978.8462@26.88	Glycerolipids	Triradylglycerols	Triacylglycerols	TG	TG(60:7)	18:1,20:1,22:5	TG(18:1_20:1_22:5)	TG_60	C63H108O6	C63H112NO6	[M+NH4]+	978.848	960.815	2.3	26.88	26.2539	27.2654	42	3	65.4	10	68.85	69.84	10109200	15378100	15826200	4106820	4277090	6278540	22657700	25713100	29981600	9847090	9751800	6699800	4378930	10228000	7826300	3653180	2708670	2253940	79148000	74472000	72034500	18383700	31538100	22158200	90349300	87299700
930.8472@26.92	Glycerolipids	Triradylglycerols	Triacylglycerols	TG	TG(56:3)	18:1,20:1	TG(18:1_18:1_20:1)	TG_61	C59H108O6	C59H112NO6	[M+NH4]+	930.848	912.815	1.3	26.92	25.9359	27.3001	42	3	85.31	11	74.45	74.8	10515800	16924000	17281400	5268150	5312310	7494170	20441600	26481100	30838000	11224500	11036000	8310700	8093350	19013000	13163500	6363890	3621490	2510730	52453800	49616200	45938500	12997100	24066000	16978400	58022400	53732500
1052.8613@26.93	Glycerolipids	Triradylglycerols	Triacylglycerols	TG	TG(66:12)	22:3,22:4,22:5	TG(22:3_22:4_22:5)	TG_62	C69H110O6	C69H114NO6	[M+NH4]+	1052.86	1034.83	2.7	26.93	26.4658	27.2469	40	3	44.3	9	65.83	67.57	1107520	1823850	1262240	147471	68618.7	329666	2272030	2490850	2659650	593729	746423	444166		213165	246777		73109.7	54229.1	13421700	14134700	13839500	3631880	6330240	4513130	17378100	17697000
1033.8173@26.95	Glycerolipids	Triradylglycerols	Triacylglycerols	TG	TG(64:10)	20:2,20:3,24:5	TG(20:2_20:3_24:5)	TG_63	C67H110O6	C67H110O6Na	[M+Na]+	1033.82	1010.83	2.1	26.95	26.5758	27.3487	42	3	61.5	5	55.72	69.64	1169950	1516310	1715580	220455	250715	607659	2338000	3233510	3335870	1192680	1069440	614284	386377	727360	685142	296535	193638	90001.2	9771790	9776990	9785090	2674430	4835640	3048210	11317900	12047000
1016.8627@26.95	Glycerolipids	Triradylglycerols	Triacylglycerols	TG	TG(63:9)	20:1,22:5,21:3	TG(20:1_22:5_21:3)	TG_64	C66H110O6	C66H114NO6	[M+NH4]+	1016.86	998.83	1.3	26.95	26.6919	27.1879	39	3	67.26	6	64.3	73.34	421885	715469	569860		82449.5	67524.4	892626	869987	1034180	178905	144266	122120	97109.9	184491	88784.3		200506		3738680	3908110	4087940	660303	1405480	1022750	4930140	4400140
897.7868@26.95	Glycerolipids	Triradylglycerols	Triacylglycerols	TG	TG(53:1)	17:0,18:0,18:1	TG(17:0_18:0_18:1)	TG_65	C56H106O6	C56H106O6Na	[M+Na]+	897.788	874.799	1.5	26.95	26.4067	27.8922	42	3	77.39	6	58.15	72.91	2939400	4839480	5642010	1415430	2401540	2306730	5322430	7699430	8293800	3458960	3895320	3217390	4154680	9064400	6256790	2822870	2024000	1415300	8486890	8763650	8823730	3718350	5751420	3529340	9032500	8005030
878.8181@26.96	Glycerolipids	Triradylglycerols	Triacylglycerols	TG	TG(52:1)	16:0,18:0,18:1	TG(16:0_18:0_18:1)	TG_66	C55H104O6	C55H108NO6	[M+NH4]+	878.817	860.783	1.1	26.96	26.8907	27.928	36	3	0	6	76.41	71.3	7161620		9572860	8758830	9043040		10498700	9279170	9861080			7017290	8865670	7838250	9777530	10308800	8640220	8574290	15447600	15199800	15837400		12161600	11101100	11430700	11986600
880.8333@26.96	Glycerolipids	Triradylglycerols	Triacylglycerols	TG	TG(52:0)	16:0,18:0	TG(16:0_18:0_18:0)	TG_67	C55H106O6	C55H110NO6	[M+NH4]+	880.833	862.799	0.5	26.96	26.7735	27.9399	42	3	96.65	14	74.96	77.96	8865770	13714700	16808500	4518640	4579640	4483120	16759300	22114600	23666600	9482520	6409140	7850370	11735700	19146700	15641500	6928950	4029840	4143740	29845500	26077900	30442200	4661250	9138810	5327240	25754700	25788700
918.8481@26.96	Glycerolipids	Triradylglycerols	Triacylglycerols	TG	TG(55:2)	18:0,18:1,19:1	TG(18:0_18:1_19:1)	TG_68	C58H108O6	C58H112NO6	[M+NH4]+	918.848	900.815	0.3	26.96	26.6329	27.9223	42	3	94.48	4	64.83	77.73	3441350	5145940	4865390	1892780	2210430	2341030	4416790	5778710	7162850	2952360	2950230	2528650	2820470	6215580	4236740	2706150	1476750	1108890	10557600	10636700	10788000	3229780	5441120	3778790	13273300	11905900
906.8480@27.00	Glycerolipids	Triradylglycerols	Triacylglycerols	TG	TG(54:1)	18:0,18:1	TG(18:0_18:0_18:1)	TG_69	C57H108O6	C57H112NO6	[M+NH4]+	906.848	888.815	0.5	27	26.8221	27.9666	42	3	95.38	14	71.44	77.75	13549300	20679900	23197000	9413050	5967120	8783400	20618800	27853900	36074400	14963300	12121100	13460500	14517400	32561700	24087600	11005500	6819830	4634600	49089900	53463800	42143500	8029000	12123700	9131960	50953300	47752100
956.8615@27.03	Glycerolipids	Triradylglycerols	Triacylglycerols	TG	TG(58:4)	18:0,18:1,22:3	TG(18:0_18:1_22:3)	TG_70	C61H110O6	C61H114NO6	[M+NH4]+	956.864	938.83	2.7	27.03	26.1615	27.3614	42	3	45.4	9	69.17	67.71	7444190	11069500	11373700	3068350	3009800	4398880	15368400	16515600	21381200	6951510	6475100	4962720	4154900	10155700	5832130	2957520	2122980	1466000	35590600	34132600	33756600	7303260	12341600	9234740	39860400	37945800
1054.8776@27.04	Glycerolipids	Triradylglycerols	Triacylglycerols	TG	TG(66:11)	18:1,22:5,26:5	TG(18:1_22:5_26:5)	TG_71	C69H112O6	C69H116NO6	[M+NH4]+	1054.88	1036.85	2	27.04	26.4429	27.3642	42	3	49.26	9	65.18	69.8	665909	1049350	1069830	170987	237465	416459	1173900	1425430	1704660	576836	686240	406265	63161.7	318223	238273	132431	52124.5	35497.9	9005770	8082960	7984320	2104840	3837610	2791700	10675300	10060300
932.8628@27.06	Glycerolipids	Triradylglycerols	Triacylglycerols	TG	TG(56:2)	18:0,18:1,20:1	TG(18:0_18:1_20:1)	TG_72	C59H110O6	C59H114NO6	[M+NH4]+	932.864	914.83	1.3	27.06	26.1463	27.9836	42	3	78.26	6	70.5	74.16	6538300	11738700	11586400	3274390	3659010	5178590	11999900	13179100	18133600	7732910	7535380	6102920	6522450	14242100	9940650	5658820	3038870	2346490	26168900	25085800	22572500	6279930	11308000	8728160	26590000	23078300
944.8636@27.06	Glycerolipids	Triradylglycerols	Triacylglycerols	TG	TG(57:3)	18:1,19:1,20:1	TG(18:1_19:1_20:1)	TG_73	C60H110O6	C60H114NO6	[M+NH4]+	944.864	926.83	0.5	27.06	26.7986	27.401	42	3	93.26	4	61.89	77.27	1233660	1930370	2280050	747421	558070	726967	2030100	2628480	3530550	1441690	1145590	903923	937277	1998890	1589300	995093	375544	611292	5213920	5153510	4914620	1040610	2280680	1600600	6286570	5568380
902.8173@27.09	Glycerolipids	Triradylglycerols	Triacylglycerols	TG	TG(54:3)	18:1	TG(18:1_18:1_18:1)	TG_74	C57H104O6	C57H108NO6	[M+NH4]+	902.817	884.783	0.1	27.09	26.9254	27.9726	42	3	0	10	78.45	73.88	14721200	12154100	14915400	16066600	13752600	16379500	12047000	13232800	17622600	12525000	15201700	13179100	14723900	15943900	14198800	17647400	15840100	13807500	21090700	19988400	18872600	12816600	15409800	17481500	15816300	19733700
1006.8771@27.10	Glycerolipids	Triradylglycerols	Triacylglycerols	TG	TG(62:7)	18:1,22:1,22:5	TG(18:1_22:1_22:5)	TG_75	C65H112O6	C65H116NO6	[M+NH4]+	1006.88	988.846	2.6	27.1	26.3432	27.4588	42	3	40.62	9	65.95	67.53	3601050	5486640	5507070	1224930	1436830	1861710	7434530	8191200	10246900	3693820	3135230	2602620	1583900	3775330	2450680	1382960	984839	1036890	23981500	21725000	20548600	5343530	8599140	6134790	26753400	26196800
1080.8931@27.14	Glycerolipids	Triradylglycerols	Triacylglycerols	TG	TG(68:12)	22:5,22:6	TG(22:5_22:6_24:1)	TG_76	C71H114O6	C71H118NO6	[M+NH4]+	1080.9	1062.86	2.2	27.14	26.6301	27.7067	33	3	39.86	4	63.38	68.71	125726	314193	343133			68505.8	305386	404953	399292	55720.6	131327								3142470	2811880	2701430	829208	1277660	960293	3834070	3801760
958.8780@27.14	Glycerolipids	Triradylglycerols	Triacylglycerols	TG	TG(58:3)	18:1,22:1	TG(18:1_18:1_22:1)	TG_77	C61H112O6	C61H116NO6	[M+NH4]+	958.88	940.846	1.8	27.14	26.6628	27.9885	42	3	68.42	8	68.14	71.83	4024490	6024510	6608180	1614670	2076060	2535220	7350260	8218120	10418000	4417910	4233270	3039420	2833640	6456630	4871810	2273050	1457100	1207740	14835300	13241000	11892700	3157480	5124410	4087020	14255200	14171900
880.8336@27.18	Glycerolipids	Triradylglycerols	Triacylglycerols	TG	TG(52:0)	16:0,18:0	TG(16:0_18:0_18:0)	TG_78	C55H106O6	C55H110NO6	[M+NH4]+	880.833	862.799	0.9	27.18	27.1022	28.0076	42	3	0	14	75.47	72.03	8417390	8962780	7642340	7889480	8009210	8145440	9771360	9441390	9393780	8606720	8326420	7202080	8234780	10855300	11657100	6935960	6917390	7734600	12711800	13552900	12438400	8347220	10600800	8495090	10685100	9518090
1061.8490@27.18	Glycerolipids	Triradylglycerols	Triacylglycerols	TG	TG(66:10)	20:2,20:3	TG(20:2_20:3_26:5)	TG_79	C69H114O6	C69H114O6Na	[M+Na]+	1061.85	1038.86	1.6	27.18	26.8456	27.5963	37	3	58.49	3	54.52	71.26	257710	500007	482162	53701.4		86850	469507	514991	801060	296589	188564	131036		99398.4	69594.2				2527130	2738140	2250380	703942	1192920	802652	2870590	2965260
984.8938@27.24	Glycerolipids	Triradylglycerols	Triacylglycerols	TG	TG(60:4)	16:0,18:1,26:3	TG(16:0_18:1_26:3)	TG_80	C63H114O6	C63H118NO6	[M+NH4]+	984.895	966.861	1.6	27.24	26.3991	27.5551	42	3	82.64	9	70.44	73.39	3443850	4802190	5049490	1122770	1149750	1608450	5746610	6806800	8228520	3061920	2815000	2270720	2288540	4886360	3092200	1772420	1163530	858775	13298700	11054900	10229500	2589570	4034810	3203770	12603000	12450300
1082.9089@27.26	Glycerolipids	Triradylglycerols	Triacylglycerols	TG	TG(68:11)	22:5,24:5	TG(22:1_22:5_24:5)	TG_81	C71H116O6	C71H120NO6	[M+NH4]+	1082.91	1064.88	2	27.26	26.6896	27.7755	35	3	54.03	4	63.34	69.99	304087	317668	464400			59680.9	462516	468949	601087	179700	91048.1	71878.8			30157.9				3098240	2724930	2571850	730387	1137060	1017550	3476260	3368830
934.8783@27.26	Glycerolipids	Triradylglycerols	Triacylglycerols	TG	TG(56:1)	16:0,16:1,24:0	TG(16:0_16:1_24:0)	TG_82	C59H112O6	C59H116NO6	[M+NH4]+	934.88	916.846	1.5	27.26	26.3477	27.9751	42	3	79.93	8	68.32	73.31	5105030	7034610	7973640	1837470	2577290	2674160	6509620	8632220	11895500	4949580	3808560	3299070	4565010	10029700	5907140	3871250	2099250	1063970	14384100	11198000	9906190	2340960	4999010	3387790	12869900	10831500
946.8795@27.27	Glycerolipids	Triradylglycerols	Triacylglycerols	TG	TG(57:2)	16:1,25:0	TG(16:1_16:1_25:0)	TG_83	C60H112O6	C60H116NO6	[M+NH4]+	946.88	928.846	0.3	27.27	26.9682	27.9959	42	3	94.23	5	65.51	77.78	1586460	2173460	2214900	594443	835279	435586	1770950	1848210	2526240	1080450	1124370	1058190	1246900	2196360	1421050	816614	312752	280890	4221300	2533320	2800490	501259	991345	918886	3798320	3166820
960.8945@27.30	Glycerolipids	Triradylglycerols	Triacylglycerols	TG	TG(58:2)	16:0,18:1,24:1	TG(16:0_18:1_24:1)	TG_84	C61H114O6	C61H118NO6	[M+NH4]+	960.895	942.861	1	27.3	26.8345	27.9848	42	3	88.29	14	71.35	76.09	7867090	11149900	12231100	2708860	3041870	4103540	11330400	14099300	18970300	7880260	6994170	6346870	6761850	15037500	10678700	5462390	2995330	2250510	20483600	17087100	15261300	5109890	7455950	6015790	18529600	17327700
1063.8648@27.31	Glycerolipids	Triradylglycerols	Triacylglycerols	TG	TG(66:9)	20:2	TG(20:2_20:2_26:5)	TG_85	C69H116O6	C69H116O6Na	[M+Na]+	1063.87	1040.88	1.5	27.31	26.9178	27.7624	37	3	59.64	3	54.62	71.68	326889	414123	402152	74184.1			565692	564075	732829	286093	155932	109150	62397.6	148967	86074.9				2191900	1884660	1885280	579389	844715	636609	2231020	2237450
1034.9087@27.32	Glycerolipids	Triradylglycerols	Triacylglycerols	TG	TG(64:7)	18:1,22:5,24:1	TG(18:1_22:5_24:1)	TG_86	C67H116O6	C67H120NO6	[M+NH4]+	1034.91	1016.88	2.3	27.32	26.628	27.6266	42	3	56.16	10	69.96	69.44	2332760	3251940	3616210	736562	760463	888332	3676930	4389900	5658370	2124840	2128570	1537620	1200780	2304270	1623920	796696	565162	451997	11645500	11243300	10368000	2562750	4479140	3459450	11969900	12222500
986.9099@27.35	Glycerolipids	Triradylglycerols	Triacylglycerols	TG	TG(60:3)	18:1,24:1	TG(18:1_18:1_24:1)	TG_87	C63H116O6	C63H120NO6	[M+NH4]+	986.911	968.877	1.2	27.35	26.6149	27.9937	42	3	85.29	12	74.65	75.24	3701970	4864540	5467200	1449870	1480710	1819300	5260100	6332320	8715190	3426490	3356680	2658710	2639590	6017770	4059050	2285240	1363140	1058870	10711000	9204860	7991470	2455620	4013430	3193990	9999640	9774100
991.8659@27.35	Glycerolipids	Triradylglycerols	Triacylglycerols	TG	TG(62:6)	18:1,20:4,24:1	TG(18:1_20:4_24:1)	TG_88	C65H114O6	C65H115O6	[M+H]+	991.869	990.861	2.9	27.35	27.0004	27.9338	42	3	92.8	4	57.51	68.97	1580880	2394020	2543220	616919	654769	819825	2649070	3245620	4228590	1676310	1687270	1302920	1439550	3149240	2005160	1086930	735020	591778	4247780	3993840	3474720	1307070	1840440	1380590	4253360	4138140
1010.9084@27.38	Glycerolipids	Triradylglycerols	Triacylglycerols	TG	TG(62:5)	18:1,20:3,24:1	TG(18:1_20:3_24:1)	TG_89	C65H116O6	C65H120NO6	[M+NH4]+	1010.91	992.877	2.6	27.38	26.6681	27.6752	42	3	0	11	68.08	65.69	2594170	4182880	4108300	843858	715645	1027220	5298940	5902930	7741030	2148390	2166950	1582030	1261960	3272820	2168620	1048580	740991	663034	11440500	9719720	8979500	2247370	3684410	2535110	11409700	11168700
974.9111@27.43	Glycerolipids	Triradylglycerols	Triacylglycerols	TG	TG(59:2)	16:1,18:1,25:0	TG(16:1_18:1_25:0)	TG_90	C62H116O6	C62H120NO6	[M+NH4]+	974.911	956.877	0	27.43	27.1166	27.9826	42	3	96.75	4	68.34	78.25	1622020	1925840	2047010	368832	576092	846730	1826420	2046860	2934970	1330030	997692	691019	1072920	2104920	1273140	967157	424624	241161	3272250	2600100	2408830	798737	1413750	917977	2952650	2774470
1089.9750@27.45	Glycerolipids	Triradylglycerols	Triacylglycerols	TG	TG(67:3)	21:0,22:2	TG(21:0_22:2_24:1)	TG_91	C70H130O6	C70H130O6Na	[M+Na]+	1089.98	1066.99	0.9	27.45	27.0266	27.7881	28	3	0	2	56.7	71.13			225194	31130.6		31839.8	91742.1	124146		28455.7					4608.26				856632	643819	701622	162879	212620	158576	837172	1078750
962.9098@27.46	Glycerolipids	Triradylglycerols	Triacylglycerols	TG	TG(58:1)	16:0,18:1,24:0	TG(16:0_18:1_24:0)	TG_92	C61H116O6	C61H120NO6	[M+NH4]+	962.911	944.877	1.3	27.46	26.6015	27.9748	42	3	81.58	7	70.47	74.5	4010270	6118710	6695520	1483500	1539470	2232320	5523700	6975980	9649470	3986390	3088990	2431330	3512890	8617390	5790450	3060800	1485640	943089	10609000	8930120	7482210	2523640	3493050	2840910	8804030	8487410
988.9257@27.49	Glycerolipids	Triradylglycerols	Triacylglycerols	TG	TG(60:2)	16:0,18:1,26:1	TG(16:0_18:1_26:1)	TG_93	C63H118O6	C63H122NO6	[M+NH4]+	988.927	970.893	1	27.49	26.7239	27.9959	42	3	90.55	12	72.32	76.32	6022280	8770480	9751390	2264780	2304420	3061260	7907020	9658820	13915600	5997630	5302880	4575140	5443680	11841100	7711580	4771470	2389320	1400950	15081100	13551200	11068300	4768620	6168460	4659140	13398700	13803200
1062.9402@27.49	Glycerolipids	Triradylglycerols	Triacylglycerols	TG	TG(66:7)	18:1,22:5,26:1	TG(18:1_22:5_26:1)	TG_94	C69H120O6	C69H124NO6	[M+NH4]+	1062.94	1044.91	2	27.49	26.9429	27.8354	42	3	63.2	7	70.98	70.82	1073520	1592190	1685790	198515	296131	528507	1395790	1781570	2353980	1044470	925238	628237	355049	836904	713308	388132	178195	249203	4976230	4538790	3889470	1375490	2028740	1441490	4983440	5036870
1014.9414@27.53	Glycerolipids	Triradylglycerols	Triacylglycerols	TG	TG(62:3)	18:1,26:1	TG(18:1_18:1_26:1)	TG_95	C65H120O6	C65H124NO6	[M+NH4]+	1014.94	996.908	1	27.53	26.9003	28.0072	42	3	89.99	10	72.56	76.27	1945320	2741020	2846850	718687	891170	1015640	2274580	2761700	3892990	1837790	1772880	1433850	1252420	2875470	1880780	1305110	815171	608097	5052770	4618040	4014070	1598600	2259460	1709900	5076150	5455210
1064.9557@27.58	Glycerolipids	Triradylglycerols	Triacylglycerols	TG	TG(66:6)	18:1,22:4,26:1	TG(18:1_22:4_26:1)	TG_96	C69H122O6	C69H126NO6	[M+NH4]+	1064.96	1046.92	2.2	27.58	27.0254	27.8895	42	3	40.1	6	70.09	69.05	823595	1416650	1361450	218189	302160	394488	1221610	1324130	1708880	777064	659558	554311	254767	990786	563557	203939	237622	105401	3508740	3273810	2825470	894740	1364470	1285530	3505100	3652970
990.9409@27.64	Glycerolipids	Triradylglycerols	Triacylglycerols	TG	TG(60:1)	16:0,18:1,26:0	TG(16:0_18:1_26:0)	TG_97	C63H120O6	C63H124NO6	[M+NH4]+	990.942	972.908	1.4	27.64	26.9526	27.9788	42	3	78.65	6	69.78	73.81	1899880	3034400	3490320	491648	1221690	1202820	2391410	2923630	3829150	1916840	1367090	1184530	1678020	4464910	2583480	1717040	664997	434783	5766750	4768120	4349760	1517300	2193560	1375260	4647590	4836470
1016.9571@27.67	Glycerolipids	Triradylglycerols	Triacylglycerols	TG	TG(62:2)	18:0,18:1,26:1	TG(18:0_18:1_26:1)	TG_98	C65H122O6	C65H126NO6	[M+NH4]+	1016.96	998.924	0.8	27.67	27.0096	27.9959	42	3	90.08	6	71.54	76.6	1198040	2058180	2050350	432013	661021	839163	1582000	1836410	2442890	1541260	1267610	1135050	1028520	2300460	1596020	1193220	622785	480294	3798980	3155130	2690770	1365040	1382030	1071230	3412160	3143030
[truncated: 4 more columns]
