# Supplementary material for: Retinoic acid-induced 1 gene haploinsufficiency alters lipid metabolism and causes autophagy defects in Smith-Magenis syndrome
Source: Cell Death Dis. 2022 Nov 21;13(11):981. doi: 10.1038/s41419-022-05410-7 (PMC9678881; doi:10.1038/s41419-022-05410-7)
Supplement: Supplementary file 10 — Suppl.Table 4 [file 41419_2022_5410_MOESM10_ESM.xlsx]

## Sheet: Table S4
CONTROLS			no.	%
category	main class	subclass
Glycerophospholipids	Glycerophosphoinositols	Diacylglycerophosphoinositols	13	26
Sphingolipids	Ceramides	N-acylsphingosines (ceramides)	9	18
Glycerophospholipids	Glycerophosphoethanolamines	Monoacylglycerophosphoethanolamines	6	12
Sphingolipids	Acidic glycosphingolipids	Gangliosides	6	12
Glycerophospholipids	Glycerophosphoinositols	Monoacylglycerophosphoinositols	4	8
Sphingolipids	Neutral glycosphingolipids	Hex3Cer subclasses	4	8
Glycerophospholipids	Glycerophosphocholines	Diacylglycerophosphocholines	3	6
Sphingolipids	Neutral glycosphingolipids	Hex(3)-HexNAc-Cer subclasses	2	4
Glycerophospholipids	Glycerophosphates	Monoalkylglycerophosphates	1	2
Glycerophospholipids	Glycerophosphoglycerols	Diacylglycerophosphoglycerols/Monoacylglycerophosphomonoradylglycerols	1	2
Sphingolipids	Sphingoid bases	Sphingoid base homologs and variants	1	2
SMS
Glycerolipids	Triradylglycerols	Triacylglycerols	43	86
Glycerophospholipids	Glycerophosphoethanolamines	1-alkyl,2-acylglycerophosphoethanolamines	2	4
Glycerophospholipids	Glycerophosphoglycerophosphoglycerols	Diacylglycerophosphoglycerophosphodiradylglycerols	1	2
Sphingolipids	Acidic glycosphingolipids	Gangliosides	3	6
Sphingolipids	Ceramides	Ceramide 1-phosphates	1	2
